# Supplementary material for: Host Species and Environment Shape the Skin Microbiota of Mexican Axolotls
Source: Microb Ecol. 2024 Jul 24;87(1):98. doi: 10.1007/s00248-024-02411-1 (PMC11269437; doi:10.1007/s00248-024-02411-1)
Supplement: Supplementary file 2 — Supplementary file2 (XLSX 60.0 KB) [file 248_2024_2411_MOESM2_ESM.xlsx]

## Sheet: Table S8
Table S8. Metadata associated to each locality and host species.
Sample-id	Locality	Host species	SVL	Weight	Elevation	Temperature	pH	Bio_1	Bio_9	Bio_10	Bio_11	Bio_12	Bio_13	Bio_14	Bio_15	Bio_16	Bio_17	Bio_18	Bio_19	Bio_2	Bio_3	Bio_4	Bio_5	Bio_6	Bio_7	Bio_8	Pp	Tmin	Tmax	DO
M-AnZa01	Zacapu Lake, Michoacan, Mexico	Ambystoma andersoni	13	130	1984	19.483	9.38	17.06	16.98	20	13.67	860	206	5	108.62	556	20	184	34	16.8	62.69	255.25	30	3.2	26.8	18.25	8.19	9.06103	29.98	233.476
M-AnZa02	Zacapu Lake, Michoacan, Mexico	Ambystoma andersoni	14	99	1984	19.483	9.38	17.06	16.98	20	13.67	860	206	5	108.62	556	20	184	34	16.8	62.69	255.25	30	3.2	26.8	18.25	8.19	9.06103	29.98	233.476
M-AnZa03	Zacapu Lake, Michoacan, Mexico	Ambystoma andersoni	12	98	1984	19.483	9.38	17.06	16.98	20	13.67	860	206	5	108.62	556	20	184	34	16.8	62.69	255.25	30	3.2	26.8	18.25	8.19	9.06103	29.98	233.476
M-AnZa04	Zacapu Lake, Michoacan, Mexico	Ambystoma andersoni	13	122	1984	19.483	9.38	17.06	16.98	20	13.67	860	206	5	108.62	556	20	184	34	16.8	62.69	255.25	30	3.2	26.8	18.25	8.19	9.06103	29.98	233.476
M-AnZa05	Zacapu Lake, Michoacan, Mexico	Ambystoma andersoni	12	97	1984	19.483	9.38	17.06	16.98	20	13.67	860	206	5	108.62	556	20	184	34	16.8	62.69	255.25	30	3.2	26.8	18.25	8.19	9.06103	29.98	233.476
M-AnZa06	Zacapu Lake, Michoacan, Mexico	Ambystoma andersoni	14	128	1984	19.483	9.38	17.06	16.98	20	13.67	860	206	5	108.62	556	20	184	34	16.8	62.69	255.25	30	3.2	26.8	18.25	8.19	9.06103	29.98	233.476
M-AnZa08	Zacapu Lake, Michoacan, Mexico	Ambystoma andersoni	13	89	1984	19.483	9.38	17.06	16.98	20	13.67	860	206	5	108.62	556	20	184	34	16.8	62.69	255.25	30	3.2	26.8	18.25	8.19	9.06103	29.98	233.476
M-AnZa09	Zacapu Lake, Michoacan, Mexico	Ambystoma andersoni	14	79	1984	19.483	9.38	17.06	16.98	20	13.67	860	206	5	108.62	556	20	184	34	16.8	62.69	255.25	30	3.2	26.8	18.25	8.19	9.06103	29.98	233.476
M-AnZa10	Zacapu Lake, Michoacan, Mexico	Ambystoma andersoni	12	79	1984	19.483	9.38	17.06	16.98	20	13.67	860	206	5	108.62	556	20	184	34	16.8	62.69	255.25	30	3.2	26.8	18.25	42.3274	11.3233	30.4262	233.476
M-AnZa11	Zacapu Lake, Michoacan, Mexico	Ambystoma andersoni	14	102	1984	18.569	9.38	17.06	16.98	20	13.67	860	206	5	108.62	556	20	184	34	16.8	62.69	255.25	30	3.2	26.8	18.25	42.3274	11.3233	30.4262	171.232
M-AnZa12	Zacapu Lake, Michoacan, Mexico	Ambystoma andersoni	13	88	1984	18.569	9.38	17.06	16.98	20	13.67	860	206	5	108.62	556	20	184	34	16.8	62.69	255.25	30	3.2	26.8	18.25	42.3274	11.3233	30.4262	171.232
M-AnZa13	Zacapu Lake, Michoacan, Mexico	Ambystoma andersoni	12	100	1984	18.569	9.38	17.06	16.98	20	13.67	860	206	5	108.62	556	20	184	34	16.8	62.69	255.25	30	3.2	26.8	18.25	42.3274	11.3233	30.4262	171.232
M-AnZa14	Zacapu Lake, Michoacan, Mexico	Ambystoma andersoni	13	98	1984	18.569	9.38	17.06	16.98	20	13.67	860	206	5	108.62	556	20	184	34	16.8	62.69	255.25	30	3.2	26.8	18.25	42.3274	11.3233	30.4262	171.232
M-AnZa15	Zacapu Lake, Michoacan, Mexico	Ambystoma andersoni	14	98	1984	18.569	9.38	17.06	16.98	20	13.67	860	206	5	108.62	556	20	184	34	16.8	62.69	255.25	30	3.2	26.8	18.25	42.3274	11.3233	30.4262	171.232
M-AnZa16	Zacapu Lake, Michoacan, Mexico	Ambystoma andersoni	13	118	1984	18.569	9.38	17.06	16.98	20	13.67	860	206	5	108.62	556	20	184	34	16.8	62.69	255.25	30	3.2	26.8	18.25	42.3274	11.3233	30.4262	171.232
M-AnZa17	Zacapu Lake, Michoacan, Mexico	Ambystoma andersoni	23	98	1984	18.569	9.38	17.06	16.98	20	13.67	860	206	5	108.62	556	20	184	34	16.8	62.69	255.25	30	3.2	26.8	18.25	42.3274	11.3233	30.4262	171.232
M-AnZa18	Zacapu Lake, Michoacan, Mexico	Ambystoma andersoni	13	97	1984	18.569	9.38	17.06	16.98	20	13.67	860	206	5	108.62	556	20	184	34	16.8	62.69	255.25	30	3.2	26.8	18.25	42.3274	11.3233	30.4262	171.232
M-AnZa19	Zacapu Lake, Michoacan, Mexico	Ambystoma andersoni	14	99	1984	18.569	9.38	17.06	16.98	20	13.67	860	206	5	108.62	556	20	184	34	16.8	62.69	255.25	30	3.2	26.8	18.25	42.3274	11.3233	30.4262	171.232
M-AnZa20	Zacapu Lake, Michoacan, Mexico	Ambystoma andersoni	13	103	1984	18.569	9.38	17.06	16.98	20	13.67	860	206	5	108.62	556	20	184	34	16.8	62.69	255.25	30	3.2	26.8	18.25	42.3274	11.3233	30.4262	171.232
M-AnZa21	Zacapu Lake, Michoacan, Mexico	Ambystoma andersoni	11	89	1984	18.569	9.38	17.06	16.98	20	13.67	860	206	5	108.62	556	20	184	34	16.8	62.69	255.25	30	3.2	26.8	18.25	42.3274	11.3233	30.4262	171.232
M-AnZa22	Zacapu Lake, Michoacan, Mexico	Ambystoma andersoni	10	93	1984	18.613	9.38	17.06	16.98	20	13.67	860	206	5	108.62	556	20	184	34	16.8	62.69	255.25	30	3.2	26.8	18.25	42.3274	11.3233	30.4262	189.696
M-AnZa23	Zacapu Lake, Michoacan, Mexico	Ambystoma andersoni	11	123	1984	18.613	9.38	17.06	16.98	20	13.67	860	206	5	108.62	556	20	184	34	16.8	62.69	255.25	30	3.2	26.8	18.25	42.3274	11.3233	30.4262	189.696
M-AnZa24	Zacapu Lake, Michoacan, Mexico	Ambystoma andersoni	12	103	1984	18.613	9.38	17.06	16.98	20	13.67	860	206	5	108.62	556	20	184	34	16.8	62.69	255.25	30	3.2	26.8	18.25	42.3274	11.3233	30.4262	189.696
M-AnZa25	Zacapu Lake, Michoacan, Mexico	Ambystoma andersoni	12	99	1984	18.613	9.38	17.06	16.98	20	13.67	860	206	5	108.62	556	20	184	34	16.8	62.69	255.25	30	3.2	26.8	18.25	42.3274	11.3233	30.4262	189.696
M-AnZa26	Zacapu Lake, Michoacan, Mexico	Ambystoma andersoni	10	96	1984	18.613	9.38	17.06	16.98	20	13.67	860	206	5	108.62	556	20	184	34	16.8	62.69	255.25	30	3.2	26.8	18.25	42.3274	11.3233	30.4262	189.696
M-AnZa27	Zacapu Lake, Michoacan, Mexico	Ambystoma andersoni	12	118	1984	18.613	9.38	17.06	16.98	20	13.67	860	206	5	108.62	556	20	184	34	16.8	62.69	255.25	30	3.2	26.8	18.25	42.3274	11.3233	30.4262	189.696
M-AnZa28	Zacapu Lake, Michoacan, Mexico	Ambystoma andersoni	11	103	1984	18.613	9.38	17.06	16.98	20	13.67	860	206	5	108.62	556	20	184	34	16.8	62.69	255.25	30	3.2	26.8	18.25	42.3274	11.3233	30.4262	189.696
M-AnZa29	Zacapu Lake, Michoacan, Mexico	Ambystoma andersoni	12	117	1984	18.613	9.38	17.06	16.98	20	13.67	860	206	5	108.62	556	20	184	34	16.8	62.69	255.25	30	3.2	26.8	18.25	42.3274	11.3233	30.4262	189.696
M-AnZa30	Zacapu Lake, Michoacan, Mexico	Ambystoma andersoni	13	129	1984	18.613	9.38	17.06	16.98	20	13.67	860	206	5	108.62	556	20	184	34	16.8	62.69	255.25	30	3.2	26.8	18.25	42.3274	11.3233	30.4262	189.696
M-DuPa01	Patzcuaro Lake, Michoacan, Mexico	Ambystoma dumerilii	15	149	2039	20.539	9.2	16.5	16.12	18.9	13.37	904	210	5	108.55	581	18	204	36	15.19	63.83	226.56	27.8	4	23.8	17.8	37.9245	11.0888	28.6076	97.3
M-DuPa02	Patzcuaro Lake, Michoacan, Mexico	Ambystoma dumerilii	13	184	2039	20.819	9.2	16.5	16.12	18.9	13.37	904	210	5	108.55	581	18	204	36	15.19	63.83	226.56	27.8	4	23.8	17.8	37.9245	11.0888	28.6076	101.2
M-DuPa03	Patzcuaro Lake, Michoacan, Mexico	Ambystoma dumerilii	15	123	2039	20.603	9.2	16.5	16.12	18.9	13.37	904	210	5	108.55	581	18	204	36	15.19	63.83	226.56	27.8	4	23.8	17.8	37.9245	11.0888	28.6076	95.6
M-DuPa04	Patzcuaro Lake, Michoacan, Mexico	Ambystoma dumerilii	13	144	2039	20.348	9.2	16.5	16.12	18.9	13.37	904	210	5	108.55	581	18	204	36	15.19	63.83	226.56	27.8	4	23.8	17.8	37.9245	11.0888	28.6076	93.6
M-DuPa05	Patzcuaro Lake, Michoacan, Mexico	Ambystoma dumerilii	14	127	2039	20.348	9.2	16.5	16.12	18.9	13.37	904	210	5	108.55	581	18	204	36	15.19	63.83	226.56	27.8	4	23.8	17.8	37.9245	11.0888	28.6076	93.6
M-DuPa06	Patzcuaro Lake, Michoacan, Mexico	Ambystoma dumerilii	16.4	158	2039	19.273	9.2	16.5	16.12	18.9	13.37	904	210	5	108.55	581	18	204	36	15.19	63.83	226.56	27.8	4	23.8	17.8	139.55	12.7828	26.3893	166.68
M-DuPa07	Patzcuaro Lake, Michoacan, Mexico	Ambystoma dumerilii	15	126	2039	19.273	9.2	16.5	16.12	18.9	13.37	904	210	5	108.55	581	18	204	36	15.19	63.83	226.56	27.8	4	23.8	17.8	139.55	12.7828	26.3893	166.68
M-DuPa08	Patzcuaro Lake, Michoacan, Mexico	Ambystoma dumerilii	14	89	2039	19.273	9.2	16.5	16.12	18.9	13.37	904	210	5	108.55	581	18	204	36	15.19	63.83	226.56	27.8	4	23.8	17.8	139.55	12.7828	26.3893	166.68
M-DuPa09	Patzcuaro Lake, Michoacan, Mexico	Ambystoma dumerilii	14.4	104	2039	19.273	9.2	16.5	16.12	18.9	13.37	904	210	5	108.55	581	18	204	36	15.19	63.83	226.56	27.8	4	23.8	17.8	210.309	12.4769	24.1319	105.8
M-DuPa10	Patzcuaro Lake, Michoacan, Mexico	Ambystoma dumerilii	15	110	2039	19.273	9.2	16.5	16.12	18.9	13.37	904	210	5	108.55	581	18	204	36	15.19	63.83	226.56	27.8	4	23.8	17.8	210.309	12.4769	24.1319	106.6
M-DuPa11	Patzcuaro Lake, Michoacan, Mexico	Ambystoma dumerilii	12.5	124	2039	19.273	9.2	16.5	16.12	18.9	13.37	904	210	5	108.55	581	18	204	36	15.19	63.83	226.56	27.8	4	23.8	17.8	210.309	12.4769	24.1319	89.8
M-DuPa12	Patzcuaro Lake, Michoacan, Mexico	Ambystoma dumerilii	16.7	119	2039	19.273	9.2	16.5	16.12	18.9	13.37	904	210	5	108.55	581	18	204	36	15.19	63.83	226.56	27.8	4	23.8	17.8	210.309	12.4769	24.1319	103.9
M-DuPa13	Patzcuaro Lake, Michoacan, Mexico	Ambystoma dumerilii	14.2	83	2039	19.273	9.2	16.5	16.12	18.9	13.37	904	210	5	108.55	581	18	204	36	15.19	63.83	226.56	27.8	4	23.8	17.8	210.309	12.4769	24.1319	103.9
M-TaAl01	Alchichica Lake, Puebla, Mexico	Ambystoma taylori	9	33	2316	19.98	8.98167	14.52	11.98	16.63	11.73	422	81	4	73.93	193	22	163	22	17.43	69.46	202.21	26	0.9	25.1	16.5	51.48	8.12345	25.9828	59.68
M-TaAl03	Alchichica Lake, Puebla, Mexico	Ambystoma taylori	3	3	2316	19.98	8.98167	14.52	11.98	16.63	11.73	422	81	4	73.93	193	22	163	22	17.43	69.46	202.21	26	0.9	25.1	16.5	51.48	8.12345	25.9828	59.68
M-TaAl04	Alchichica Lake, Puebla, Mexico	Ambystoma taylori	2.5	0.5	2316	19.98	8.98167	14.52	11.98	16.63	11.73	422	81	4	73.93	193	22	163	22	17.43	69.46	202.21	26	0.9	25.1	16.5	51.48	8.12345	25.9828	59.68
M-TaAl05	Alchichica Lake, Puebla, Mexico	Ambystoma taylori	10	62	2316	19.98	8.98167	14.52	11.98	16.63	11.73	422	81	4	73.93	193	22	163	22	17.43	69.46	202.21	26	0.9	25.1	16.5	51.48	8.12345	25.9828	59.68
M-TaAl06	Alchichica Lake, Puebla, Mexico	Ambystoma taylori	8.5	31	2316	19.98	8.98167	14.52	11.98	16.63	11.73	422	81	4	73.93	193	22	163	22	17.43	69.46	202.21	26	0.9	25.1	16.5	51.48	8.12345	25.9828	59.68
M-TaAl07	Alchichica Lake, Puebla, Mexico	Ambystoma taylori	7.5	22	2316	19.98	8.98167	14.52	11.98	16.63	11.73	422	81	4	73.93	193	22	163	22	17.43	69.46	202.21	26	0.9	25.1	16.5	51.48	8.12345	25.9828	59.68
M-TaAl08	Alchichica Lake, Puebla, Mexico	Ambystoma taylori	6.5	19	2316	19.98	8.98167	14.52	11.98	16.63	11.73	422	81	4	73.93	193	22	163	22	17.43	69.46	202.21	26	0.9	25.1	16.5	51.48	8.12345	25.9828	59.68
M-TaAl09	Alchichica Lake, Puebla, Mexico	Ambystoma taylori	7.5	21	2316	19.98	8.98167	14.52	11.98	16.63	11.73	422	81	4	73.93	193	22	163	22	17.43	69.46	202.21	26	0.9	25.1	16.5	51.48	8.12345	25.9828	59.68
M-TaAl10	Alchichica Lake, Puebla, Mexico	Ambystoma taylori	7.5	24	2316	19.98	8.98167	14.52	11.98	16.63	11.73	422	81	4	73.93	193	22	163	22	17.43	69.46	202.21	26	0.9	25.1	16.5	51.48	8.12345	25.9828	59.68
M-TaAl11	Alchichica Lake, Puebla, Mexico	Ambystoma taylori	8	18	2316	19.98	8.98167	14.52	11.98	16.63	11.73	422	81	4	73.93	193	22	163	22	17.43	69.46	202.21	26	0.9	25.1	16.5	51.48	8.12345	25.9828	59.68
M-TaAl12	Alchichica Lake, Puebla, Mexico	Ambystoma taylori	7	19	2316	19.98	8.98167	14.52	11.98	16.63	11.73	422	81	4	73.93	193	22	163	22	17.43	69.46	202.21	26	0.9	25.1	16.5	51.48	8.12345	25.9828	59.68
M-TaAl13	Alchichica Lake, Puebla, Mexico	Ambystoma taylori	7.5	17	2316	19.98	8.98167	14.52	11.98	16.63	11.73	422	81	4	73.93	193	22	163	22	17.43	69.46	202.21	26	0.9	25.1	16.5	51.48	8.12345	25.9828	59.68
M-TaAl14	Alchichica Lake, Puebla, Mexico	Ambystoma taylori	6	16	2316	19.98	8.98167	14.52	11.98	16.63	11.73	422	81	4	73.93	193	22	163	22	17.43	69.46	202.21	26	0.9	25.1	16.5	51.48	8.12345	25.9828	59.68
M-TaAl15	Alchichica Lake, Puebla, Mexico	Ambystoma taylori	7	19	2316	19.98	8.98167	14.52	11.98	16.63	11.73	422	81	4	73.93	193	22	163	22	17.43	69.46	202.21	26	0.9	25.1	16.5	51.48	8.12345	25.9828	59.68
M-TaAl16	Alchichica Lake, Puebla, Mexico	Ambystoma taylori	6.6	19	2316	19.98	8.98167	14.52	11.98	16.63	11.73	422	81	4	73.93	193	22	163	22	17.43	69.46	202.21	26	0.9	25.1	16.5	51.48	8.12345	25.9828	59.68
M-TaAl17	Alchichica Lake, Puebla, Mexico	Ambystoma taylori	6	12	2316	19.98	8.98167	14.52	11.98	16.63	11.73	422	81	4	73.93	193	22	163	22	17.43	69.46	202.21	26	0.9	25.1	16.5	51.48	8.12345	25.9828	59.68
M-TaAl18	Alchichica Lake, Puebla, Mexico	Ambystoma taylori	6.5	14	2316	19.98	8.98167	14.52	11.98	16.63	11.73	422	81	4	73.93	193	22	163	22	17.43	69.46	202.21	26	0.9	25.1	16.5	51.48	8.12345	25.9828	59.68
M-TaAl19	Alchichica Lake, Puebla, Mexico	Ambystoma taylori	8	47	2316	19.98	8.98167	14.52	11.98	16.63	11.73	422	81	4	73.93	193	22	163	22	17.43	69.46	202.21	26	0.9	25.1	16.5	51.48	8.12345	25.9828	59.68
M-TaAl20	Alchichica Lake, Puebla, Mexico	Ambystoma taylori	10.5	53	2316	19.98	8.98167	14.52	11.98	16.63	11.73	422	81	4	73.93	193	22	163	22	17.43	69.46	202.21	26	0.9	25.1	16.5	51.48	8.12345	25.9828	59.68
M-TaAl21	Alchichica Lake, Puebla, Mexico	Ambystoma taylori	10	72	2316	19.98	8.98167	14.52	11.98	16.63	11.73	422	81	4	73.93	193	22	163	22	17.43	69.46	202.21	26	0.9	25.1	16.5	51.48	8.12345	25.9828	59.68
M-TaAl22	Alchichica Lake, Puebla, Mexico	Ambystoma taylori	10.5	103	2316	19.98	8.98167	14.52	11.98	16.63	11.73	422	81	4	73.93	193	22	163	22	17.43	69.46	202.21	26	0.9	25.1	16.5	51.48	8.12345	25.9828	59.68
M-TaAl23	Alchichica Lake, Puebla, Mexico	Ambystoma taylori	7.5	25	2316	19.98	8.98167	14.52	11.98	16.63	11.73	422	81	4	73.93	193	22	163	22	17.43	69.46	202.21	26	0.9	25.1	16.5	51.48	8.12345	25.9828	59.68
M-TaAl24	Alchichica Lake, Puebla, Mexico	Ambystoma taylori	3	0.5	2316	19.98	8.98167	14.52	11.98	16.63	11.73	422	81	4	73.93	193	22	163	22	17.43	69.46	202.21	26	0.9	25.1	16.5	51.48	8.12345	25.9828	59.68
M-X1M01	Mesocosm, Mexico City, Mexico	Ambystoma mexicanum	12	69	2237	18.4	8.6	16.08	13.73	18.12	13.73	704	150	7	96.45	409	23	207	23	15.49	68.55	175.65	26.9	4.3	22.6	17.13	24.1417	9.09362	27.2983	89.9
M-X1M02	Mesocosm, Mexico City, Mexico	Ambystoma mexicanum	9.5	57	2237	18.4	8.6	16.08	13.73	18.12	13.73	704	150	7	96.45	409	23	207	23	15.49	68.55	175.65	26.9	4.3	22.6	17.13	24.1417	9.09362	27.2983	89.9
M-X1M03	Mesocosm, Mexico City, Mexico	Ambystoma mexicanum	11.5	66	2237	18.4	8.6	16.08	13.73	18.12	13.73	704	150	7	96.45	409	23	207	23	15.49	68.55	175.65	26.9	4.3	22.6	17.13	24.1417	9.09362	27.2983	89.9
M-X1M04	Mesocosm, Mexico City, Mexico	Ambystoma mexicanum	11	76	2237	18.4	8.6	16.08	13.73	18.12	13.73	704	150	7	96.45	409	23	207	23	15.49	68.55	175.65	26.9	4.3	22.6	17.13	24.1417	9.09362	27.2983	89.9
M-X1M05	Mesocosm, Mexico City, Mexico	Ambystoma mexicanum	10.5	66	2237	18.4	8.6	16.08	13.73	18.12	13.73	704	150	7	96.45	409	23	207	23	15.49	68.55	175.65	26.9	4.3	22.6	17.13	24.1417	9.09362	27.2983	89.9
M-X1M06	Mesocosm, Mexico City, Mexico	Ambystoma mexicanum	10	55	2237	18.4	8.6	16.08	13.73	18.12	13.73	704	150	7	96.45	409	23	207	23	15.49	68.55	175.65	26.9	4.3	22.6	17.13	24.1417	9.09362	27.2983	89.9
M-X1M07	Mesocosm, Mexico City, Mexico	Ambystoma mexicanum	11.5	70	2237	18.4	8.6	16.08	13.73	18.12	13.73	704	150	7	96.45	409	23	207	23	15.49	68.55	175.65	26.9	4.3	22.6	17.13	24.1417	9.09362	27.2983	89.9
M-X2M02	Mesocosm, Mexico City, Mexico	Ambystoma mexicanum	7.2	14	2237	19.4467	8.69333	16.08	13.73	18.12	13.73	704	150	7	96.45	409	23	207	23	15.49	68.55	175.65	26.9	4.3	22.6	17.13	24.1417	9.09362	27.2983	100.667
M-X2M03	Mesocosm, Mexico City, Mexico	Ambystoma mexicanum	7	17	2237	19.4467	8.69333	16.08	13.73	18.12	13.73	704	150	7	96.45	409	23	207	23	15.49	68.55	175.65	26.9	4.3	22.6	17.13	24.1417	9.09362	27.2983	100.667
M-X2M04	Mesocosm, Mexico City, Mexico	Ambystoma mexicanum	7.5	20	2237	19.4467	8.69333	16.08	13.73	18.12	13.73	704	150	7	96.45	409	23	207	23	15.49	68.55	175.65	26.9	4.3	22.6	17.13	24.1417	9.09362	27.2983	100.667
M-X2M05	Mesocosm, Mexico City, Mexico	Ambystoma mexicanum	7.2	22	2237	19.4467	8.69333	16.08	13.73	18.12	13.73	704	150	7	96.45	409	23	207	23	15.49	68.55	175.65	26.9	4.3	22.6	17.13	24.1417	9.09362	27.2983	100.667
M-X2M06	Mesocosm, Mexico City, Mexico	Ambystoma mexicanum	7.5	22	2237	19.4467	8.69333	16.08	13.73	18.12	13.73	704	150	7	96.45	409	23	207	23	15.49	68.55	175.65	26.9	4.3	22.6	17.13	24.1417	9.09362	27.2983	100.667
M-X2M07	Mesocosm, Mexico City, Mexico	Ambystoma mexicanum	8	27	2237	19.4467	8.69333	16.08	13.73	18.12	13.73	704	150	7	96.45	409	23	207	23	15.49	68.55	175.65	26.9	4.3	22.6	17.13	24.1417	9.09362	27.2983	100.667
M-X3M01	Mesocosm, Mexico City, Mexico	Ambystoma mexicanum	9	49	2237	19.5667	9.92	16.08	13.73	18.12	13.73	704	150	7	96.45	409	23	207	23	15.49	68.55	175.65	26.9	4.3	22.6	17.13	24.1417	9.09362	27.2983	117.233
M-X3M02	Mesocosm, Mexico City, Mexico	Ambystoma mexicanum	10.5	91	2237	19.5667	9.92	16.08	13.73	18.12	13.73	704	150	7	96.45	409	23	207	23	15.49	68.55	175.65	26.9	4.3	22.6	17.13	24.1417	9.09362	27.2983	117.233
M-X3M03	Mesocosm, Mexico City, Mexico	Ambystoma mexicanum	11	101	2237	19.5667	9.92	16.08	13.73	18.12	13.73	704	150	7	96.45	409	23	207	23	15.49	68.55	175.65	26.9	4.3	22.6	17.13	24.1417	9.09362	27.2983	117.233
M-X3M04	Mesocosm, Mexico City, Mexico	Ambystoma mexicanum	11	86	2237	19.5667	9.92	16.08	13.73	18.12	13.73	704	150	7	96.45	409	23	207	23	15.49	68.55	175.65	26.9	4.3	22.6	17.13	24.1417	9.09362	27.2983	117.233
M-X3M05	Mesocosm, Mexico City, Mexico	Ambystoma mexicanum	11.5	90	2237	19.5667	9.92	16.08	13.73	18.12	13.73	704	150	7	96.45	409	23	207	23	15.49	68.55	175.65	26.9	4.3	22.6	17.13	24.1417	9.09362	27.2983	117.233
M-X3M06	Mesocosm, Mexico City, Mexico	Ambystoma mexicanum	11.5	96	2237	19.5667	9.92	16.08	13.73	18.12	13.73	704	150	7	96.45	409	23	207	23	15.49	68.55	175.65	26.9	4.3	22.6	17.13	24.1417	9.09362	27.2983	117.233
M-X3M07	Mesocosm, Mexico City, Mexico	Ambystoma mexicanum	9.5	43	2237	19.5667	9.92	16.08	13.73	18.12	13.73	704	150	7	96.45	409	23	207	23	15.49	68.55	175.65	26.9	4.3	22.6	17.13	24.1417	9.09362	27.2983	117.233
M-X3M08	Mesocosm, Mexico City, Mexico	Ambystoma mexicanum	8.5	36	2237	19.5667	9.92	16.08	13.73	18.12	13.73	704	150	7	96.45	409	23	207	23	15.49	68.55	175.65	26.9	4.3	22.6	17.13	24.1417	9.09362	27.2983	117.233
M-X4M01	Mesocosm, Mexico City, Mexico	Ambystoma mexicanum	13	144	2237	19.06	8	16.08	13.73	18.12	13.73	704	150	7	96.45	409	23	207	23	15.49	68.55	175.65	26.9	4.3	22.6	17.13	24.1417	9.09362	27.2983	65.6
M-X4M02	Mesocosm, Mexico City, Mexico	Ambystoma mexicanum	13	159	2237	19.06	8	16.08	13.73	18.12	13.73	704	150	7	96.45	409	23	207	23	15.49	68.55	175.65	26.9	4.3	22.6	17.13	24.1417	9.09362	27.2983	65.6
M-X4M03	Mesocosm, Mexico City, Mexico	Ambystoma mexicanum	14	169	2237	19.06	8	16.08	13.73	18.12	13.73	704	150	7	96.45	409	23	207	23	15.49	68.55	175.65	26.9	4.3	22.6	17.13	24.1417	9.09362	27.2983	65.6
M-X4M04	Mesocosm, Mexico City, Mexico	Ambystoma mexicanum	12	140	2237	19.06	8	16.08	13.73	18.12	13.73	704	150	7	96.45	409	23	207	23	15.49	68.55	175.65	26.9	4.3	22.6	17.13	24.1417	9.09362	27.2983	65.6
M-X4M05	Mesocosm, Mexico City, Mexico	Ambystoma mexicanum	14	143	2237	19.06	8	16.08	13.73	18.12	13.73	704	150	7	96.45	409	23	207	23	15.49	68.55	175.65	26.9	4.3	22.6	17.13	24.1417	9.09362	27.2983	65.6

## Sheet: Table S9
Table S9A. Taxonomy of bacterial ASVs shared across host species.
ASV	Kingdom	Phylum	Class	Order	Family	Genus	Species
ASV198	d__Bacteria	Proteobacteria	Alphaproteobacteria	Sphingomonadales	Sphingomonadaceae	Sphingobium	NA
ASV228	d__Bacteria	Proteobacteria	Alphaproteobacteria	Sphingomonadales	Sphingomonadaceae	Sphingomonas	NA
ASV307	d__Bacteria	Proteobacteria	Alphaproteobacteria	Rhizobiales	Rhizobiaceae	Allorhizobium-Neorhizobium-Pararhizobium-Rhizobium	NA
ASV324	d__Bacteria	Proteobacteria	Alphaproteobacteria	Rhizobiales	Rhizobiaceae	NA	NA
ASV325	d__Bacteria	Proteobacteria	Alphaproteobacteria	Rhizobiales	Rhizobiaceae	Pseudochrobactrum	NA
ASV347	d__Bacteria	Proteobacteria	Alphaproteobacteria	Rhizobiales	Devosiaceae	Devosia	NA
ASV348	d__Bacteria	Proteobacteria	Alphaproteobacteria	Rhizobiales	Devosiaceae	Devosia	NA
ASV396	d__Bacteria	Proteobacteria	Alphaproteobacteria	Rhodobacterales	Rhodobacteraceae	Paracoccus	NA
ASV412	d__Bacteria	Proteobacteria	Alphaproteobacteria	Rhodobacterales	Rhodobacteraceae	Rhodobacter	NA
ASV472	d__Bacteria	Proteobacteria	Alphaproteobacteria	Caulobacterales	Caulobacteraceae	Brevundimonas	NA
ASV523	d__Bacteria	Proteobacteria	Alphaproteobacteria	Rhizobiales	Beijerinckiaceae	Methylobacterium-Methylorubrum	NA
ASV524	d__Bacteria	Proteobacteria	Alphaproteobacteria	Rhizobiales	Rhizobiales_Incertae_Sedis	Phreatobacter	NA
ASV548	d__Bacteria	Proteobacteria	Alphaproteobacteria	Rhizobiales	Xanthobacteraceae	Bradyrhizobium	NA
ASV560	d__Bacteria	Verrucomicrobiota	Verrucomicrobiae	uncultured	uncultured	uncultured	NA
ASV628	d__Bacteria	Proteobacteria	Gammaproteobacteria	Pseudomonadales	Moraxellaceae	Psychrobacter	NA
ASV631	d__Bacteria	Proteobacteria	Gammaproteobacteria	Pseudomonadales	Moraxellaceae	Enhydrobacter	NA
ASV695	d__Bacteria	Proteobacteria	Gammaproteobacteria	Burkholderiales	Comamonadaceae	NA	NA
ASV698	d__Bacteria	Proteobacteria	Gammaproteobacteria	Burkholderiales	Rhodocyclales	Delftia	NA
ASV700	d__Bacteria	Proteobacteria	Gammaproteobacteria	Burkholderiales	Comamonadaceae	NA	NA
ASV747	d__Bacteria	Proteobacteria	Gammaproteobacteria	Burkholderiales	Comamonadaceae	NA	NA
ASV793	d__Bacteria	Proteobacteria	Gammaproteobacteria	Burkholderiales	Comamonadaceae	Hydrogenophaga	NA
ASV822	d__Bacteria	Proteobacteria	Gammaproteobacteria	Burkholderiales	Comamonadaceae	Inhella	NA
ASV898	d__Bacteria	Proteobacteria	Gammaproteobacteria	Burkholderiales	Chitinibacteraceae	Chitinibacter	NA
ASV907	d__Bacteria	Proteobacteria	Gammaproteobacteria	Burkholderiales	Oxalobacteraceae	Massilia	NA
ASV919	d__Bacteria	Proteobacteria	Gammaproteobacteria	Burkholderiales	Oxalobacteraceae	Massilia	NA
ASV920	d__Bacteria	Proteobacteria	Gammaproteobacteria	Burkholderiales	Oxalobacteraceae	Massilia	NA
ASV1022	d__Bacteria	Proteobacteria	Gammaproteobacteria	Burkholderiales	Burkholderiaceae	Polynucleobacter	NA
ASV1046	d__Bacteria	Proteobacteria	Gammaproteobacteria	Burkholderiales	Burkholderiaceae	Ralstonia	NA
ASV1058	d__Bacteria	Proteobacteria	Gammaproteobacteria	Burkholderiales	Methylophilaceae	NA	NA
ASV1123	d__Bacteria	Proteobacteria	Gammaproteobacteria	Xanthomonadales	Xanthomonadaceae	Stenotrophomonas	Stenotrophomonas_rhizophila
ASV1351	d__Bacteria	Proteobacteria	Gammaproteobacteria	Pseudomonadales	Pseudomonadaceae	Pseudomonas	NA
ASV1358	d__Bacteria	Proteobacteria	Gammaproteobacteria	Pseudomonadales	Pseudomonadaceae	Pseudomonas	NA
ASV1362	d__Bacteria	Proteobacteria	Gammaproteobacteria	Pseudomonadales	Pseudomonadaceae	Pseudomonas	NA
ASV1369	d__Bacteria	Proteobacteria	Gammaproteobacteria	Pseudomonadales	Pseudomonadaceae	Pseudomonas	NA
ASV1373	d__Bacteria	Proteobacteria	Gammaproteobacteria	Pseudomonadales	Pseudomonadaceae	Pseudomonas	NA
ASV1380	d__Bacteria	Proteobacteria	Gammaproteobacteria	Pseudomonadales	Pseudomonadaceae	Pseudomonas	Pseudomonas_anguilliseptica
ASV1383	d__Bacteria	Proteobacteria	Gammaproteobacteria	Pseudomonadales	Pseudomonadaceae	Pseudomonas	NA
ASV1395	d__Bacteria	Proteobacteria	Gammaproteobacteria	Pseudomonadales	Pseudomonadaceae	Pseudomonas	NA
ASV1396	d__Bacteria	Proteobacteria	Gammaproteobacteria	Pseudomonadales	Pseudomonadaceae	Pseudomonas	NA
ASV1407	d__Bacteria	Proteobacteria	Gammaproteobacteria	Pseudomonadales	Pseudomonadaceae	Pseudomonas	NA
ASV1409	d__Bacteria	Proteobacteria	Gammaproteobacteria	Pseudomonadales	Pseudomonadaceae	Pseudomonas	NA
ASV1501	d__Bacteria	Proteobacteria	Gammaproteobacteria	Alteromonadales	Alteromonadaceae	Rheinheimera	NA
ASV1520	d__Bacteria	Proteobacteria	Gammaproteobacteria	Enterobacterales	Erwiniaceae	NA	NA
ASV1525	d__Bacteria	Proteobacteria	Gammaproteobacteria	Enterobacterales	Enterobacteriaceae	NA	NA
ASV1528	d__Bacteria	Proteobacteria	Gammaproteobacteria	Enterobacterales	Erwiniaceae	Pantoea	NA
ASV1538	d__Bacteria	Proteobacteria	Gammaproteobacteria	Alteromonadales	Shewanellaceae	Shewanella	NA
ASV1542	d__Bacteria	Proteobacteria	Gammaproteobacteria	Aeromonadales	Aeromonadaceae	Aeromonas	NA
ASV1579	d__Bacteria	Proteobacteria	Gammaproteobacteria	Pseudomonadales	Moraxellaceae	Acinetobacter	NA
ASV1580	d__Bacteria	Proteobacteria	Gammaproteobacteria	Pseudomonadales	Moraxellaceae	Acinetobacter	NA
ASV1589	d__Bacteria	Proteobacteria	Gammaproteobacteria	Pseudomonadales	Moraxellaceae	Acinetobacter	NA
ASV1590	d__Bacteria	Proteobacteria	Gammaproteobacteria	Pseudomonadales	Moraxellaceae	Acinetobacter	NA
ASV1591	d__Bacteria	Proteobacteria	Gammaproteobacteria	Pseudomonadales	Moraxellaceae	Acinetobacter	NA
ASV1594	d__Bacteria	Proteobacteria	Gammaproteobacteria	Pseudomonadales	Moraxellaceae	Acinetobacter	NA
ASV1595	d__Bacteria	Proteobacteria	Gammaproteobacteria	Pseudomonadales	Moraxellaceae	Acinetobacter	NA
ASV2118	d__Bacteria	Bacteroidota	Bacteroidia	Chitinophagales	Chitinophagaceae	NA	NA
ASV2221	d__Bacteria	Bacteroidota	Bacteroidia	Flavobacteriales	NS9_marine_group	NS9_marine_group	uncultured_Flavobacteriales
ASV2491	d__Bacteria	Bacteroidota	Bacteroidia	Flavobacteriales	Flavobacteriaceae	Flavobacterium	NA
ASV2519	d__Bacteria	Bacteroidota	Bacteroidia	Flavobacteriales	Flavobacteriaceae	Flavobacterium	NA
ASV2563	d__Bacteria	Bacteroidota	Bacteroidia	Flavobacteriales	Weeksellaceae	Chryseobacterium	NA
ASV2576	d__Bacteria	Bacteroidota	Bacteroidia	Flavobacteriales	Weeksellaceae	Chryseobacterium	NA
ASV2582	d__Bacteria	Bacteroidota	Bacteroidia	Flavobacteriales	Weeksellaceae	Chryseobacterium	NA
ASV2805	d__Bacteria	Bacteroidota	Bacteroidia	Chitinophagales	Saprospiraceae	Candidatus_Aquirestis	NA
ASV2926	d__Bacteria	Bacteroidota	Bacteroidia	Cytophagales	Cyclobacteriaceae	Algoriphagus	NA
ASV2954	d__Bacteria	Bacteroidota	Bacteroidia	Bacteroidales	Marinifilaceae	Odoribacter	NA
ASV3002	d__Bacteria	Bacteroidota	Bacteroidia	Bacteroidales	Bacteroidaceae	Bacteroides	NA
ASV3016	d__Bacteria	Bacteroidota	Bacteroidia	Bacteroidales	Tannerellaceae	Parabacteroides	Parabacteroides_gordonii
ASV3228	d__Bacteria	Fusobacteriota	Fusobacteriia	Fusobacteriales	Fusobacteriaceae	Cetobacterium	uncultured_bacterium
ASV3326	d__Bacteria	Firmicutes	Clostridia	Peptostreptococcales-Tissierellales	Peptostreptococcaceae	Acetoanaerobium	uncultured_bacterium
ASV3336	d__Bacteria	Firmicutes	Clostridia	Peptostreptococcales-Tissierellales	Peptostreptococcaceae	Romboutsia	NA
ASV3339	d__Bacteria	Firmicutes	Clostridia	Peptostreptococcales-Tissierellales	Peptostreptococcaceae	Proteocatella	uncultured_bacterium
ASV3384	d__Bacteria	Firmicutes	Bacilli	Staphylococcales	Staphylococcaceae	Staphylococcus	NA
ASV3385	d__Bacteria	Firmicutes	Bacilli	Staphylococcales	Staphylococcaceae	Staphylococcus	NA
ASV3388	d__Bacteria	Firmicutes	Bacilli	Staphylococcales	Staphylococcaceae	Macrococcus	NA
ASV3411	d__Bacteria	Firmicutes	Bacilli	Lactobacillales	Streptococcaceae	Streptococcus	Streptococcus_suis
ASV3412	d__Bacteria	Firmicutes	Bacilli	Lactobacillales	Streptococcaceae	Streptococcus	NA
ASV3432	d__Bacteria	Firmicutes	Bacilli	Bacillales	Planococcaceae	NA	NA
ASV3443	d__Bacteria	Firmicutes	Bacilli	Exiguobacterales	Exiguobacteraceae	Exiguobacterium	NA
ASV3444	d__Bacteria	Firmicutes	Bacilli	Exiguobacterales	Exiguobacteraceae	Exiguobacterium	NA
ASV4030	d__Bacteria	Actinobacteriota	Actinobacteria	Micrococcales	Micrococcaceae	Micrococcus	NA
ASV4034	d__Bacteria	Actinobacteriota	Actinobacteria	Micrococcales	Micrococcaceae	NA	NA
ASV4090	d__Bacteria	Actinobacteriota	Actinobacteria	Micrococcales	Sanguibacteraceae	Sanguibacter	NA
ASV4123	d__Bacteria	Actinobacteriota	Actinobacteria	Corynebacteriales	Corynebacteriaceae	Corynebacterium	NA
ASV4129	d__Bacteria	Actinobacteriota	Actinobacteria	Corynebacteriales	Corynebacteriaceae	Corynebacterium	NA
ASV4130	d__Bacteria	Actinobacteriota	Actinobacteria	Corynebacteriales	Corynebacteriaceae	Corynebacterium	NA
ASV4137	d__Bacteria	Actinobacteriota	Actinobacteria	Corynebacteriales	Corynebacteriaceae	Lawsonella	uncultured_bacterium
ASV4542	d__Bacteria	Verrucomicrobiota	Verrucomicrobiae	Chthoniobacterales	Chthoniobacteraceae	LD29	uncultured_bacterium
ASV4805	d__Bacteria	Chloroflexi	KD4-96	KD4-96	KD4-96	KD4-96	NA
Table S9B. Taxonomy of fungal ASVs shared across host species.
ASV	Kingdom	Phylum	Class	Order	Family	Genus	Species
ASV70	Fungi	Chytridiomycota	Rhizophydiomycetes	Rhizophydiales	Alphamycetaceae	Betamyces	unidentified
ASV153	Fungi	Ascomycota	Dothideomycetes	Pleosporales	Phaeosphaeriaceae	Neosulcatispora	Neosulcatispora_strelitziae
ASV201	Fungi	Ascomycota	Dothideomycetes	Pleosporales	Didymellaceae	NA	NA
ASV203	Fungi	Ascomycota	Dothideomycetes	Pleosporales	Didymellaceae	NA	NA
ASV210	Fungi	Ascomycota	Dothideomycetes	Pleosporales	Didymellaceae	Nothophoma	Nothophoma_variabilis
ASV213	Fungi	Ascomycota	Dothideomycetes	Pleosporales	Didymellaceae	unidentified	unidentified
ASV216	Fungi	Ascomycota	Dothideomycetes	Pleosporales	Didymellaceae	Peyronellaea	Peyronellaea_eucalypti
ASV218	Fungi	Ascomycota	Dothideomycetes	Pleosporales	Didymellaceae	Peyronellaea	Peyronellaea_eucalypti
ASV226	Fungi	Ascomycota	Dothideomycetes	Pleosporales	Didymellaceae	NA	NA
ASV243	Fungi	Ascomycota	Dothideomycetes	Pleosporales	Didymellaceae	Nothophoma	Nothophoma_variabilis
ASV317	Fungi	Ascomycota	Dothideomycetes	Capnodiales	Cladosporiaceae	Cladosporium	Cladosporium_tenuissimum
ASV322	Fungi	Ascomycota	Dothideomycetes	Capnodiales	Cladosporiaceae	Cladosporium	Cladosporium_tenuissimum
ASV340	Fungi	Ascomycota	Dothideomycetes	Capnodiales	Cladosporiaceae	Cladosporium	Cladosporium_tenuissimum
ASV346	Fungi	Ascomycota	Dothideomycetes	Capnodiales	Cladosporiaceae	Cladosporium	Cladosporium_tenuissimum
ASV348	Fungi	Ascomycota	Dothideomycetes	Capnodiales	Mycosphaerellaceae	Mycosphaerella	Mycosphaerella_tassiana
ASV352	Fungi	Ascomycota	Dothideomycetes	Capnodiales	Cladosporiaceae	Cladosporium	Cladosporium_tenuissimum
ASV360	Fungi	Ascomycota	Dothideomycetes	Capnodiales	Cladosporiaceae	Cladosporium	unidentified
ASV364	Fungi	Ascomycota	Dothideomycetes	Capnodiales	Cladosporiaceae	Cladosporium	Cladosporium_sphaerospermum
ASV445	Fungi	Ascomycota	Dothideomycetes	Capnodiales	Mycosphaerellaceae	Septoria	NA
ASV736	Fungi	Ascomycota	Sordariomycetes	Hypocreales	Nectriaceae	Fusarium	NA
ASV759	Fungi	Ascomycota	Sordariomycetes	Hypocreales	Nectriaceae	Fusicolla	NA
ASV926	Fungi	Ascomycota	Dothideomycetes	Pleosporales	Pleosporaceae	Alternaria	NA
ASV948	Fungi	Ascomycota	Dothideomycetes	Pleosporales	Pleosporaceae	Bipolaris	Bipolaris_microstegii
ASV956	Fungi	Ascomycota	Sordariomycetes	Xylariales	Xylariales_fam_Incertae_sedis	Phialemoniopsis	Phialemoniopsis_curvata
ASV1017	Fungi	Ascomycota	Sordariomycetes	Xylariales	Diatrypaceae	unidentified	unidentified
ASV1073	Fungi	Ascomycota	Eurotiomycetes	Eurotiales	Aspergillaceae	Penicillium	Penicillium_citrinum
ASV1086	Fungi	Ascomycota	Eurotiomycetes	Eurotiales	Aspergillaceae	Penicillium	Penicillium_aurantiogriseum
ASV1098	Fungi	Ascomycota	Eurotiomycetes	Eurotiales	Aspergillaceae	Penicillium	NA
ASV1106	Fungi	Ascomycota	Eurotiomycetes	Eurotiales	Aspergillaceae	Aspergillus	Aspergillus_heterocaryoticus
ASV1122	Fungi	Ascomycota	Eurotiomycetes	Eurotiales	Aspergillaceae	Aspergillus	Aspergillus_penicillioides
ASV1132	Fungi	Ascomycota	Eurotiomycetes	Eurotiales	Aspergillaceae	Aspergillus	Aspergillus_penicillioides
ASV1133	Fungi	Ascomycota	Eurotiomycetes	Eurotiales	Aspergillaceae	Aspergillus	Aspergillus_penicillioides
ASV1137	Fungi	Ascomycota	Eurotiomycetes	Eurotiales	Aspergillaceae	Aspergillus	Aspergillus_restrictus
ASV1143	Fungi	Ascomycota	Eurotiomycetes	Eurotiales	Aspergillaceae	Aspergillus	Aspergillus_restrictus
ASV1159	Fungi	Ascomycota	Eurotiomycetes	Eurotiales	Aspergillaceae	Aspergillus	Aspergillus_sydowii
ASV1160	Fungi	Ascomycota	Eurotiomycetes	Eurotiales	Aspergillaceae	Aspergillus	Aspergillus_sydowii
ASV1256	Fungi	Ascomycota	Dothideomycetes	Dothideales	Aureobasidiaceae	Aureobasidium	Aureobasidium_pullulans
ASV1259	Fungi	Ascomycota	Dothideomycetes	Dothideales	Aureobasidiaceae	Aureobasidium	Aureobasidium_pullulans
ASV1260	Fungi	Ascomycota	Dothideomycetes	Dothideales	Aureobasidiaceae	Aureobasidium	Aureobasidium_pullulans
ASV1315	Fungi	Basidiomycota	Malasseziomycetes	Malasseziales	Malasseziaceae	Malassezia	NA
ASV1386	Fungi	Basidiomycota	Tremellomycetes	Tremellales	Bulleribasidiaceae	Vishniacozyma	Vishniacozyma_victoriae
ASV1401	Fungi	Basidiomycota	Tremellomycetes	Tremellales	Bulleribasidiaceae	Vishniacozyma	unidentified
ASV1437	Fungi	Ascomycota	Saccharomycetes	Saccharomycetales	Saccharomycetales_fam_Incertae_sedis	Candida	NA
ASV1464	Fungi	Basidiomycota	Tremellomycetes	Filobasidiales	Filobasidiaceae	Filobasidium	Filobasidium_oeirense
ASV1475	Fungi	Basidiomycota	Tremellomycetes	Filobasidiales	Filobasidiaceae	Filobasidium	Filobasidium_magnum
ASV1482	Fungi	Basidiomycota	Tremellomycetes	Filobasidiales	Filobasidiaceae	Filobasidium	Filobasidium_magnum
ASV1496	Fungi	Basidiomycota	Tremellomycetes	Filobasidiales	Filobasidiaceae	Naganishia	Naganishia_albida
ASV1498	Fungi	Basidiomycota	Tremellomycetes	Filobasidiales	Filobasidiaceae	Naganishia	NA
ASV1500	Fungi	Basidiomycota	Tremellomycetes	Filobasidiales	Filobasidiaceae	Naganishia	Naganishia_diffluens
ASV1501	Fungi	Basidiomycota	Tremellomycetes	Filobasidiales	Filobasidiaceae	Naganishia	Naganishia_diffluens
ASV1531	Fungi	Basidiomycota	Microbotryomycetes	Sporidiobolales	Sporidiobolaceae	Rhodotorula	Rhodotorula_taiwanensis
ASV1532	Fungi	Basidiomycota	Microbotryomycetes	Sporidiobolales	Sporidiobolaceae	Rhodotorula	Rhodotorula_mucilaginosa
ASV1587	Fungi	Basidiomycota	Cystobasidiomycetes	Cystobasidiales	Cystobasidiaceae	Cystobasidium	Cystobasidium_slooffiae
ASV1621	Fungi	Basidiomycota	Cystobasidiomycetes	Cystobasidiomycetes_ord_Incertae_sedis	Symmetrosporaceae	Symmetrospora	Symmetrospora_oryzicola
ASV1769	Fungi	Basidiomycota	Tremellomycetes	Tremellales	Trimorphomycetaceae	Saitozyma	unidentified
ASV1845	Fungi	Basidiomycota	Agaricomycetes	Polyporales	Meruliaceae	unidentified	unidentified
ASV1866	Fungi	Basidiomycota	Agaricomycetes	Polyporales	Polyporaceae	Trametes	Trametes_versicolor
ASV1973	Fungi	Basidiomycota	Wallemiomycetes	Wallemiales	Wallemiaceae	Wallemia	Wallemia_tropicalis
ASV1978	Fungi	Basidiomycota	Wallemiomycetes	Wallemiales	Wallemiaceae	Wallemia	Wallemia_tropicalis
ASV2073	Fungi	Basidiomycota	Agaricomycetes	Agaricales	Schizophyllaceae	Schizophyllum	Schizophyllum_amplum

## Sheet: Table S10
Table S10A. Taxonomy of bacterial ASVs that are significantly enriched on each host species according to LEFSE analysis
ASV	enrich_group	ef_lda	pvalue	padj	Kingdom	Phylum	Class	Order	Family	Genus	Species
ASV1540	A. andersoni	4.33535	3.99452e-09	3.99452e-09	d__Bacteria	Proteobacteria	Gammaproteobacteria	Burkholderiales	Oxalobacteraceae	NA	NA
ASV3263	A. andersoni	4.06906	2.20059e-08	2.20059e-08	d__Bacteria	Bacteroidota	Bacteroidia	Chitinophagales	Chitinophagaceae	NA	NA
ASV1491	A. andersoni	4.0573	1.7442e-09	1.7442e-09	d__Bacteria	Proteobacteria	Gammaproteobacteria	Burkholderiales	Burkholderiaceae	Limnobacter	NA
ASV4009	A. andersoni	4.05084	4.87246e-15	4.87246e-15	d__Bacteria	Bacteroidota	Bacteroidia	Flavobacteriales	Flavobacteriaceae	Flavobacterium	NA
ASV5818	A. andersoni	4.04779	2.83072e-17	2.83072e-17	d__Bacteria	Cyanobacteria	Cyanobacteriia	Pseudanabaenales	Pseudanabaenaceae	Pseudanabaena_PCC-7429	Pseudanabaena_galeata
ASV2260	A. andersoni	4.03758	7.89105e-12	7.89105e-12	d__Bacteria	Proteobacteria	Gammaproteobacteria	Aeromonadales	Aeromonadaceae	Aeromonas	NA
ASV1537	A. andersoni	4.01411	1.70967e-08	1.70967e-08	d__Bacteria	Proteobacteria	Gammaproteobacteria	Burkholderiales	Oxalobacteraceae	NA	NA
ASV1130	A. andersoni	3.98541	5.10521e-08	5.10521e-08	d__Bacteria	Proteobacteria	Gammaproteobacteria	Burkholderiales	Comamonadaceae	NA	NA
ASV2051	A. andersoni	3.94398	3.18246e-16	3.18246e-16	d__Bacteria	Proteobacteria	Gammaproteobacteria	Pseudomonadales	Pseudomonadaceae	Pseudomonas	NA
ASV1538	A. andersoni	3.84187	4.04981e-10	4.04981e-10	d__Bacteria	Proteobacteria	Gammaproteobacteria	Burkholderiales	Oxalobacteraceae	Collimonas	uncultured_bacterium
ASV1205	A. andersoni	3.8181	2.85724e-15	2.85724e-15	d__Bacteria	Proteobacteria	Gammaproteobacteria	Burkholderiales	Comamonadaceae	NA	NA
ASV1020	A. andersoni	3.81021	1.15338e-15	1.15338e-15	d__Bacteria	Proteobacteria	Gammaproteobacteria	Burkholderiales	NA	NA	NA
ASV1449	A. andersoni	3.79806	1.76937e-08	1.76937e-08	d__Bacteria	Proteobacteria	Gammaproteobacteria	Burkholderiales	Methylophilaceae	Methylophilus	NA
ASV2263	A. andersoni	3.69364	1.1985e-05	1.1985e-05	d__Bacteria	Proteobacteria	Gammaproteobacteria	Enterobacterales	Morganellaceae	Providencia	NA
ASV2230	A. andersoni	3.68895	0.000300693	0.000300693	d__Bacteria	Proteobacteria	Gammaproteobacteria	Enterobacterales	NA	NA	NA
ASV5218	A. andersoni	3.6756	3.56857e-08	3.56857e-08	d__Bacteria	Fusobacteriota	Fusobacteriia	Fusobacteriales	Fusobacteriaceae	Cetobacterium	uncultured_bacterium
ASV3982	A. andersoni	3.66263	5.71684e-07	5.71684e-07	d__Bacteria	Bacteroidota	Bacteroidia	Flavobacteriales	Flavobacteriaceae	Flavobacterium	Flavobacterium_columnare
ASV7952	A. andersoni	3.65154	2.08728e-13	2.08728e-13	d__Bacteria	Verrucomicrobiota	Verrucomicrobiae	Verrucomicrobiales	Verrucomicrobiaceae	uncultured	uncultured_bacterium
ASV2203	A. andersoni	3.61119	6.78205e-05	6.78205e-05	d__Bacteria	Proteobacteria	Gammaproteobacteria	Alteromonadales	Alteromonadaceae	Rheinheimera	Pararheinheimera_chironomi
ASV1120	A. andersoni	3.59697	3.81682e-09	3.81682e-09	d__Bacteria	Proteobacteria	Gammaproteobacteria	Burkholderiales	Comamonadaceae	NA	NA
ASV1115	A. andersoni	3.55823	4.7778e-11	4.7778e-11	d__Bacteria	Proteobacteria	Gammaproteobacteria	Burkholderiales	Comamonadaceae	NA	NA
ASV2202	A. andersoni	3.55615	9.89505e-12	9.89505e-12	d__Bacteria	Proteobacteria	Gammaproteobacteria	Alteromonadales	Alteromonadaceae	Rheinheimera	NA
ASV4483	A. andersoni	3.50107	4.62042e-10	4.62042e-10	d__Bacteria	Bacteroidota	Bacteroidia	Chitinophagales	Saprospiraceae	uncultured	Haliscomenobacter_sp.
ASV1104	A. andersoni	3.50091	0.000478267	0.000478267	d__Bacteria	Proteobacteria	Gammaproteobacteria	Burkholderiales	Comamonadaceae	NA	NA
ASV2215	A. andersoni	3.49678	3.21188e-08	3.21188e-08	d__Bacteria	Proteobacteria	Gammaproteobacteria	Alteromonadales	Alteromonadaceae	Rheinheimera	NA
ASV917	A. andersoni	3.47631	6.05664e-17	6.05664e-17	d__Bacteria	Verrucomicrobiota	Verrucomicrobiae	uncultured	uncultured	uncultured	NA
ASV1381	A. andersoni	3.47028	7.60316e-09	7.60316e-09	d__Bacteria	Proteobacteria	Gammaproteobacteria	Burkholderiales	Oxalobacteraceae	Massilia	NA
ASV6487	A. andersoni	3.4157	0.00155085	0.00155085	d__Bacteria	Firmicutes	Negativicutes	Veillonellales-Selenomonadales	Sporomusaceae	Anaerosinus	NA
ASV1358	A. andersoni	3.39645	1.52916e-08	1.52916e-08	d__Bacteria	Proteobacteria	Gammaproteobacteria	Burkholderiales	Chitinibacteraceae	Chitinibacter	NA
ASV6129	A. andersoni	3.38532	0.00113345	0.00113345	d__Bacteria	Firmicutes	Clostridia	Clostridia_vadinBB60_group	Clostridia_vadinBB60_group	Clostridia_vadinBB60_group	uncultured_bacterium
ASV1493	A. andersoni	3.34184	7.70677e-09	7.70677e-09	d__Bacteria	Proteobacteria	Gammaproteobacteria	Burkholderiales	Burkholderiaceae	Limnobacter	NA
ASV5777	A. andersoni	3.32942	4.37954e-18	4.37954e-18	d__Bacteria	Cyanobacteria	Cyanobacteriia	Synechococcales	Cyanobiaceae	Cyanobium_PCC-6307	NA
ASV1365	A. andersoni	3.32173	0.00051702	0.00051702	d__Bacteria	Proteobacteria	Gammaproteobacteria	Burkholderiales	Oxalobacteraceae	Duganella	NA
ASV162	A. andersoni	3.26084	1.53269e-10	1.53269e-10	d__Bacteria	Proteobacteria	Alphaproteobacteria	Caedibacterales	Caedibacteraceae	Caedibacter	NA
ASV2240	A. andersoni	3.24798	8.17604e-06	8.17604e-06	d__Bacteria	Proteobacteria	Gammaproteobacteria	Enterobacterales	Enterobacteriaceae	NA	NA
ASV1513	A. andersoni	3.24708	2.19158e-08	2.19158e-08	d__Bacteria	Proteobacteria	Gammaproteobacteria	Burkholderiales	Burkholderiaceae	Polynucleobacter	NA
ASV1217	A. andersoni	3.23597	0.000128569	0.000128569	d__Bacteria	Proteobacteria	Gammaproteobacteria	Burkholderiales	Comamonadaceae	NA	NA
ASV1071	A. andersoni	3.22386	2.50907e-16	2.50907e-16	d__Bacteria	Proteobacteria	Gammaproteobacteria	Burkholderiales	Rhodocyclaceae	Dechloromonas	uncultured_bacterium
ASV6011	A. andersoni	3.19686	0.00118868	0.00118868	d__Bacteria	Spirochaetota	Spirochaetia	Spirochaetales	Spirochaetaceae	Treponema	Treponema_brennaborense
ASV3999	A. andersoni	3.19395	1.98655e-05	1.98655e-05	d__Bacteria	Bacteroidota	Bacteroidia	Flavobacteriales	Flavobacteriaceae	Flavobacterium	NA
ASV7730	A. andersoni	3.19302	1.3327e-11	1.3327e-11	d__Bacteria	Verrucomicrobiota	Verrucomicrobiae	Pedosphaerales	Pedosphaeraceae	SH3-11	NA
ASV2235	A. andersoni	3.18717	6.6847e-05	6.6847e-05	d__Bacteria	Proteobacteria	Gammaproteobacteria	Enterobacterales	Erwiniaceae	Pantoea	NA
ASV7819	A. andersoni	3.18136	5.5248e-16	5.5248e-16	d__Bacteria	Verrucomicrobiota	Verrucomicrobiae	Chthoniobacterales	Terrimicrobiaceae	Terrimicrobium	uncultured_bacterium
ASV1417	A. andersoni	3.16866	2.20193e-06	2.20193e-06	d__Bacteria	Proteobacteria	Gammaproteobacteria	Burkholderiales	NA	NA	NA
ASV1659	A. andersoni	3.15842	4.59787e-13	4.59787e-13	d__Bacteria	Proteobacteria	Gammaproteobacteria	Xanthomonadales	Xanthomonadaceae	Stenotrophomonas	NA
ASV7017	A. andersoni	3.15602	5.89515e-11	5.89515e-11	d__Bacteria	Actinobacteriota	Actinobacteria	Frankiales	Sporichthyaceae	Sporichthyaceae	metagenome
ASV4462	A. andersoni	3.1542	2.21194e-07	2.21194e-07	d__Bacteria	Bacteroidota	Bacteroidia	Chitinophagales	Saprospiraceae	Lewinella	uncultured_bacterium
ASV3510	A. andersoni	3.15355	1.26555e-17	1.26555e-17	d__Bacteria	Bacteroidota	Bacteroidia	Sphingobacteriales	env.OPS_17	env.OPS_17	NA
ASV4015	A. andersoni	3.1341	2.50907e-16	2.50907e-16	d__Bacteria	Bacteroidota	Bacteroidia	Flavobacteriales	Flavobacteriaceae	Flavobacterium	NA
ASV1222	A. andersoni	3.11243	6.07174e-05	6.07174e-05	d__Bacteria	Proteobacteria	Gammaproteobacteria	Burkholderiales	Comamonadaceae	Hydrogenophaga	NA
ASV1174	A. andersoni	3.07641	1.26555e-17	1.26555e-17	d__Bacteria	Proteobacteria	Gammaproteobacteria	Burkholderiales	Comamonadaceae	NA	NA
ASV5170	A. andersoni	3.07508	1.12084e-08	1.12084e-08	d__Bacteria	Deinococcota	Deinococci	Deinococcales	Deinococcaceae	Deinococcus	NA
ASV4210	A. andersoni	3.02802	0.000126491	0.000126491	d__Bacteria	Bacteroidota	Bacteroidia	Sphingobacteriales	Sphingobacteriaceae	Nubsella	NA
ASV1363	A. andersoni	3.02063	0.00109565	0.00109565	d__Bacteria	Proteobacteria	Gammaproteobacteria	Burkholderiales	Chitinibacteraceae	Deefgea	Deefgea_sp.
ASV575	A. andersoni	3.01466	4.60692e-10	4.60692e-10	d__Bacteria	Proteobacteria	Alphaproteobacteria	Rhizobiales	Devosiaceae	Devosia	NA
ASV6121	A. andersoni	3.00602	0.00356674	0.00356674	d__Bacteria	Firmicutes	Clostridia	Clostridia_vadinBB60_group	Clostridia_vadinBB60_group	Clostridia_vadinBB60_group	uncultured_bacterium
ASV4708	A. andersoni	3.00213	0.00356674	0.00356674	d__Bacteria	Bacteroidota	Bacteroidia	Bacteroidales	Williamwhitmaniaceae	Acetobacteroides	uncultured_bacterium
ASV111	A. dumerillii	3.25211	2.62646e-15	2.62646e-15	d__Bacteria	Proteobacteria	Alphaproteobacteria	Rickettsiales	Rickettsiaceae	Candidatus_Megaira	uncultured_bacterium
ASV1126	A. dumerillii	3.93526	4.15836e-12	4.15836e-12	d__Bacteria	Proteobacteria	Gammaproteobacteria	Burkholderiales	Comamonadaceae	NA	NA
ASV1231	A. dumerillii	3.71112	1.48492e-08	1.48492e-08	d__Bacteria	Proteobacteria	Gammaproteobacteria	Burkholderiales	Comamonadaceae	Hydrogenophaga	NA
ASV1238	A. dumerillii	3.4762	4.34473e-11	4.34473e-11	d__Bacteria	Proteobacteria	Gammaproteobacteria	Burkholderiales	Comamonadaceae	Comamonas	NA
ASV1481	A. dumerillii	3.06003	5.68693e-06	5.68693e-06	d__Bacteria	Proteobacteria	Gammaproteobacteria	Burkholderiales	Oxalobacteraceae	NA	NA
ASV1508	A. dumerillii	3.24983	2.93827e-16	2.93827e-16	d__Bacteria	Proteobacteria	Gammaproteobacteria	Burkholderiales	Sutterellaceae	uncultured	uncultured_prokaryote
ASV1518	A. dumerillii	3.63554	5.60482e-08	5.60482e-08	d__Bacteria	Proteobacteria	Gammaproteobacteria	Burkholderiales	Burkholderiaceae	Polynucleobacter	NA
ASV1529	A. dumerillii	4.99698	3.60424e-14	3.60424e-14	d__Bacteria	Proteobacteria	Gammaproteobacteria	Burkholderiales	Oxalobacteraceae	NA	NA
ASV1556	A. dumerillii	3.4742	1.69037e-05	1.69037e-05	d__Bacteria	Proteobacteria	Gammaproteobacteria	Burkholderiales	Gallionellaceae	Gallionella	NA
ASV1557	A. dumerillii	3.6427	4.02846e-13	4.02846e-13	d__Bacteria	Proteobacteria	Gammaproteobacteria	Burkholderiales	NA	NA	NA
ASV1559	A. dumerillii	3.38697	9.91806e-09	9.91806e-09	d__Bacteria	Proteobacteria	Gammaproteobacteria	Burkholderiales	Methylophilaceae	NA	NA
ASV1690	A. dumerillii	3.39268	4.56306e-11	4.56306e-11	d__Bacteria	Proteobacteria	Gammaproteobacteria	Xanthomonadales	Xanthomonadaceae	Luteimonas	NA
ASV187	A. dumerillii	3.43127	1.69778e-07	1.69778e-07	d__Bacteria	Proteobacteria	Alphaproteobacteria	Paracaedibacterales	Paracaedibacteraceae	uncultured	Candidatus_Intestinusbacter
ASV2029	A. dumerillii	3.03088	2.1661e-08	2.1661e-08	d__Bacteria	Proteobacteria	Gammaproteobacteria	Pseudomonadales	Pseudomonadaceae	NA	NA
ASV2216	A. dumerillii	3.0922	8.10103e-08	8.10103e-08	d__Bacteria	Proteobacteria	Gammaproteobacteria	Alteromonadales	Alteromonadaceae	Rheinheimera	NA
ASV2323	A. dumerillii	4.33221	5.0386e-13	5.0386e-13	d__Bacteria	Proteobacteria	Gammaproteobacteria	Pseudomonadales	Moraxellaceae	Acinetobacter	NA
ASV2333	A. dumerillii	4.44287	2.41693e-12	2.41693e-12	d__Bacteria	Proteobacteria	Gammaproteobacteria	Pseudomonadales	Moraxellaceae	Acinetobacter	NA
ASV2334	A. dumerillii	4.32727	0.0013531	0.0013531	d__Bacteria	Proteobacteria	Gammaproteobacteria	Pseudomonadales	Moraxellaceae	Acinetobacter	NA
ASV2335	A. dumerillii	3.58526	3.18777e-07	3.18777e-07	d__Bacteria	Proteobacteria	Gammaproteobacteria	Pseudomonadales	Moraxellaceae	Acinetobacter	NA
ASV2336	A. dumerillii	3.08894	4.71588e-06	4.71588e-06	d__Bacteria	Proteobacteria	Gammaproteobacteria	Pseudomonadales	Moraxellaceae	Acinetobacter	NA
ASV2744	A. dumerillii	3.08068	1.81603e-14	1.81603e-14	d__Bacteria	Desulfobacterota	Desulfobacteria	Desulfatiglandales	Desulfatiglandaceae	Desulfatiglans	NA
ASV3371	A. dumerillii	4.5294	2.70348e-10	2.70348e-10	d__Bacteria	Bacteroidota	Bacteroidia	Chitinophagales	Chitinophagaceae	NA	NA
ASV3499	A. dumerillii	3.48725	6.40895e-16	6.40895e-16	d__Bacteria	Bacteroidota	Bacteroidia	Sphingobacteriales	env.OPS_17	env.OPS_17	uncultured_bacterium
ASV3687	A. dumerillii	3.06978	0.000315597	0.000315597	d__Bacteria	Bacteroidota	Bacteroidia	Bacteroidales	ML635J-40_aquatic_group	ML635J-40_aquatic_group	uncultured_bacterium
ASV3969	A. dumerillii	3.05319	2.55485e-14	2.55485e-14	d__Bacteria	Bacteroidota	Bacteroidia	Flavobacteriales	Flavobacteriaceae	Flavobacterium	Flavobacterium_cheniae
ASV3973	A. dumerillii	3.23192	1.75641e-09	1.75641e-09	d__Bacteria	Bacteroidota	Bacteroidia	Flavobacteriales	Flavobacteriaceae	Flavobacterium	NA
ASV3979	A. dumerillii	3.06912	1.26282e-05	1.26282e-05	d__Bacteria	Bacteroidota	Bacteroidia	Flavobacteriales	Flavobacteriaceae	Flavobacterium	Flavobacterium_columnare
ASV3984	A. dumerillii	3.297	1.71583e-10	1.71583e-10	d__Bacteria	Bacteroidota	Bacteroidia	Flavobacteriales	Flavobacteriaceae	Flavobacterium	Flavobacterium_columnare
ASV5471	A. dumerillii	3.02585	2.55306e-07	2.55306e-07	d__Bacteria	Firmicutes	Clostridia	Peptostreptococcales-Tissierellales	Fusibacteraceae	Fusibacter	NA
ASV5612	A. dumerillii	3.06009	4.21167e-11	4.21167e-11	d__Bacteria	Firmicutes	Bacilli	Bacillales	Planococcaceae	Chryseomicrobium	NA
ASV5614	A. dumerillii	3.08201	0.000172025	0.000172025	d__Bacteria	Firmicutes	Bacilli	Bacillales	Planococcaceae	NA	NA
ASV5630	A. dumerillii	3.36391	2.0703e-09	2.0703e-09	d__Bacteria	Firmicutes	Bacilli	Exiguobacterales	Exiguobacteraceae	Exiguobacterium	NA
ASV5632	A. dumerillii	3.38549	1.2024e-11	1.2024e-11	d__Bacteria	Firmicutes	Bacilli	Exiguobacterales	Exiguobacteraceae	Exiguobacterium	NA
ASV5633	A. dumerillii	3.30394	3.07271e-09	3.07271e-09	d__Bacteria	Firmicutes	Bacilli	Exiguobacterales	Exiguobacteraceae	Exiguobacterium	NA
ASV5808	A. dumerillii	4.02069	7.28238e-13	7.28238e-13	d__Bacteria	Cyanobacteria	Cyanobacteriia	Cyanobacteriales	Nostocaceae	Aphanizomenon_MDT14a	Aphanizomenon_flos-aquae
ASV7190	A. dumerillii	3.20877	3.64834e-17	3.64834e-17	d__Bacteria	Planctomycetota	Planctomycetes	Pirellulales	Pirellulaceae	uncultured	NA
ASV736	A. dumerillii	3.01217	6.42523e-05	6.42523e-05	d__Bacteria	Proteobacteria	Alphaproteobacteria	Rhodobacterales	Rhodobacteraceae	Pseudorhodobacter	NA
ASV772	A. dumerillii	3.10823	1.22385e-06	1.22385e-06	d__Bacteria	Proteobacteria	Alphaproteobacteria	Caulobacterales	Caulobacteraceae	Brevundimonas	NA
ASV7848	A. dumerillii	3.343	1.03682e-12	1.03682e-12	d__Bacteria	Verrucomicrobiota	Verrucomicrobiae	Chthoniobacterales	Chthoniobacteraceae	LD29	uncultured_bacterium
ASV8515	A. dumerillii	3.01551	3.60718e-12	3.60718e-12	d__Bacteria	Nitrospirota	Nitrospiria	Nitrospirales	Nitrospiraceae	Nitrospira	uncultured_organism
ASV8516	A. dumerillii	3.31052	2.94987e-16	2.94987e-16	d__Bacteria	Nitrospirota	Nitrospiria	Nitrospirales	Nitrospiraceae	Nitrospira	NA
ASV920	A. dumerillii	4.0507	3.50163e-17	3.50163e-17	d__Bacteria	Verrucomicrobiota	Verrucomicrobiae	Opitutales	Puniceicoccaceae	Cerasicoccus	uncultured_bacterium
ASV922	A. dumerillii	4.1041	5.1051e-14	5.1051e-14	d__Bacteria	Verrucomicrobiota	Verrucomicrobiae	uncultured	uncultured	uncultured	NA
ASV1093	A. mexicanum	3.59917	8.82597e-06	8.82597e-06	d__Bacteria	Proteobacteria	Gammaproteobacteria	Burkholderiales	Comamonadaceae	NA	NA
ASV1125	A. mexicanum	5.17499	1.1576e-14	1.1576e-14	d__Bacteria	Proteobacteria	Gammaproteobacteria	Burkholderiales	Comamonadaceae	NA	NA
ASV1207	A. mexicanum	3.02829	4.29304e-06	4.29304e-06	d__Bacteria	Proteobacteria	Gammaproteobacteria	Burkholderiales	Comamonadaceae	NA	NA
ASV1286	A. mexicanum	3.64791	3.46606e-08	3.46606e-08	d__Bacteria	Proteobacteria	Gammaproteobacteria	Burkholderiales	Rhodocyclaceae	Thauera	NA
ASV1516	A. mexicanum	4.31775	2.84385e-10	2.84385e-10	d__Bacteria	Proteobacteria	Gammaproteobacteria	Burkholderiales	Burkholderiaceae	Polynucleobacter	NA
ASV1517	A. mexicanum	3.2082	7.80042e-05	7.80042e-05	d__Bacteria	Proteobacteria	Gammaproteobacteria	Burkholderiales	Burkholderiaceae	Polynucleobacter	NA
ASV1642	A. mexicanum	3.02704	1.3895e-08	1.3895e-08	d__Bacteria	Proteobacteria	Gammaproteobacteria	Xanthomonadales	Xanthomonadaceae	Arenimonas	uncultured_soil
ASV2233	A. mexicanum	3.8283	5.03036e-11	5.03036e-11	d__Bacteria	Proteobacteria	Gammaproteobacteria	Enterobacterales	Enterobacteriaceae	Escherichia-Shigella	NA
ASV2276	A. mexicanum	3.45029	1.00159e-08	1.00159e-08	d__Bacteria	Proteobacteria	Gammaproteobacteria	Cellvibrionales	Halieaceae	OM60(NOR5)_clade	NA
ASV3498	A. mexicanum	4.6168	4.61092e-12	4.61092e-12	d__Bacteria	Bacteroidota	Bacteroidia	Sphingobacteriales	env.OPS_17	env.OPS_17	uncultured_bacterium
ASV3954	A. mexicanum	3.54	5.96045e-12	5.96045e-12	d__Bacteria	Bacteroidota	Bacteroidia	Flavobacteriales	Flavobacteriaceae	Flavobacterium	NA
ASV3967	A. mexicanum	3.63076	9.70867e-11	9.70867e-11	d__Bacteria	Bacteroidota	Bacteroidia	Flavobacteriales	Flavobacteriaceae	Flavobacterium	NA
ASV3990	A. mexicanum	3.42452	1.44425e-08	1.44425e-08	d__Bacteria	Bacteroidota	Bacteroidia	Flavobacteriales	Flavobacteriaceae	Flavobacterium	NA
ASV4000	A. mexicanum	4.74112	8.03312e-11	8.03312e-11	d__Bacteria	Bacteroidota	Bacteroidia	Flavobacteriales	Flavobacteriaceae	Flavobacterium	NA
ASV4024	A. mexicanum	3.22343	8.92094e-08	8.92094e-08	d__Bacteria	Bacteroidota	Bacteroidia	Flavobacteriales	Flavobacteriaceae	Flavobacterium	NA
ASV4354	A. mexicanum	3.02026	2.56496e-10	2.56496e-10	d__Bacteria	Bacteroidota	Bacteroidia	Chitinophagales	NA	NA	NA
ASV4968	A. mexicanum	3.49095	1.26427e-05	1.26427e-05	d__Bacteria	Bacteroidota	Bacteroidia	Cytophagales	Amoebophilaceae	uncultured	metagenome
ASV537	A. mexicanum	3.71698	1.78596e-10	1.78596e-10	d__Bacteria	Proteobacteria	Alphaproteobacteria	Rhizobiales	Rhizobiaceae	NA	NA
ASV538	A. mexicanum	3.64487	4.37702e-06	4.37702e-06	d__Bacteria	Proteobacteria	Alphaproteobacteria	Rhizobiales	Rhizobiaceae	Pseudochrobactrum	NA
ASV675	A. mexicanum	3.42879	6.86817e-06	6.86817e-06	d__Bacteria	Proteobacteria	Alphaproteobacteria	Rhodobacterales	Rhodobacteraceae	NA	NA
ASV7024	A. mexicanum	3.54818	2.10772e-10	2.10772e-10	d__Bacteria	Actinobacteriota	Actinobacteria	PeM15	PeM15	PeM15	NA
ASV7025	A. mexicanum	3.21587	0.000271224	0.000271224	d__Bacteria	Actinobacteriota	Actinobacteria	PeM15	PeM15	PeM15	metagenome
ASV7201	A. mexicanum	3.02339	2.81469e-06	2.81469e-06	d__Bacteria	Planctomycetota	Planctomycetes	Pirellulales	Pirellulaceae	uncultured	NA
ASV7738	A. mexicanum	3.19311	8.18015e-12	8.18015e-12	d__Bacteria	Verrucomicrobiota	Verrucomicrobiae	Pedosphaerales	Pedosphaeraceae	SH3-11	metagenome
ASV1228	A. taylori	5.17399	1.69159e-09	1.69159e-09	d__Bacteria	Proteobacteria	Gammaproteobacteria	Burkholderiales	Comamonadaceae	Hydrogenophaga	NA
ASV1232	A. taylori	4.13295	2.69461e-18	2.69461e-18	d__Bacteria	Proteobacteria	Gammaproteobacteria	Burkholderiales	Comamonadaceae	Hydrogenophaga	NA
ASV1312	A. taylori	3.40401	3.16344e-17	3.16344e-17	d__Bacteria	Proteobacteria	Gammaproteobacteria	Burkholderiales	Burkholderiaceae	Burkholderia-Caballeronia-Paraburkholderia	NA
ASV1547	A. taylori	3.28172	3.63822e-06	3.63822e-06	d__Bacteria	Proteobacteria	Gammaproteobacteria	Burkholderiales	Burkholderiaceae	Ralstonia	NA
ASV1662	A. taylori	3.89342	2.91146e-06	2.91146e-06	d__Bacteria	Proteobacteria	Gammaproteobacteria	Xanthomonadales	Xanthomonadaceae	Stenotrophomonas	Stenotrophomonas_rhizophila
ASV1782	A. taylori	3.00238	3.71888e-07	3.71888e-07	d__Bacteria	Proteobacteria	Gammaproteobacteria	Francisellales	Francisellaceae	Francisella	NA
ASV2025	A. taylori	3.09557	4.05293e-09	4.05293e-09	d__Bacteria	Proteobacteria	Gammaproteobacteria	Pseudomonadales	Pseudomonadaceae	Pseudomonas	NA
ASV2036	A. taylori	4.2394	7.08612e-14	7.08612e-14	d__Bacteria	Proteobacteria	Gammaproteobacteria	Pseudomonadales	Pseudomonadaceae	Pseudomonas	NA
ASV2037	A. taylori	3.55434	1.38762e-10	1.38762e-10	d__Bacteria	Proteobacteria	Gammaproteobacteria	Pseudomonadales	Pseudomonadaceae	Pseudomonas	NA
ASV2047	A. taylori	3.67378	1.93907e-08	1.93907e-08	d__Bacteria	Proteobacteria	Gammaproteobacteria	Pseudomonadales	Pseudomonadaceae	Pseudomonas	NA
ASV2050	A. taylori	3.43262	1.31719e-11	1.31719e-11	d__Bacteria	Proteobacteria	Gammaproteobacteria	Pseudomonadales	Pseudomonadaceae	Pseudomonas	NA
ASV2057	A. taylori	3.87987	1.76446e-13	1.76446e-13	d__Bacteria	Proteobacteria	Gammaproteobacteria	Pseudomonadales	Pseudomonadaceae	Pseudomonas	NA
ASV2078	A. taylori	4.15589	4.23166e-12	4.23166e-12	d__Bacteria	Proteobacteria	Gammaproteobacteria	Pseudomonadales	Pseudomonadaceae	Pseudomonas	NA
ASV2178	A. taylori	3.77915	4.5279e-18	4.5279e-18	d__Bacteria	Proteobacteria	Gammaproteobacteria	Oceanospirillales	Saccharospirillaceae	Reinekea	NA
ASV2242	A. taylori	4.62473	7.37684e-13	7.37684e-13	d__Bacteria	Proteobacteria	Gammaproteobacteria	Enterobacterales	Enterobacteriaceae	NA	NA
ASV2245	A. taylori	3.2535	0.000165604	0.000165604	d__Bacteria	Proteobacteria	Gammaproteobacteria	Enterobacterales	Erwiniaceae	Pantoea	NA
ASV2256	A. taylori	3.44394	0.000114564	0.000114564	d__Bacteria	Proteobacteria	Gammaproteobacteria	Alteromonadales	Shewanellaceae	Shewanella	NA
ASV2357	A. taylori	3.91533	2.33156e-12	2.33156e-12	d__Bacteria	Proteobacteria	Gammaproteobacteria	Vibrionales	Vibrionaceae	Vibrio	NA
ASV3544	A. taylori	3.73945	4.15317e-17	4.15317e-17	d__Bacteria	Bacteroidota	Bacteroidia	Flavobacteriales	NS9_marine_group	NS9_marine_group	uncultured_Flavobacteriales
ASV3545	A. taylori	4.11607	9.12882e-16	9.12882e-16	d__Bacteria	Bacteroidota	Bacteroidia	Flavobacteriales	NS9_marine_group	NS9_marine_group	uncultured_Flavobacteriales
ASV3903	A. taylori	3.25479	3.15411e-14	3.15411e-14	d__Bacteria	Bacteroidota	Bacteroidia	Flavobacteriales	Crocinitomicaceae	NA	NA
ASV3965	A. taylori	4.36331	1.31663e-15	1.31663e-15	d__Bacteria	Bacteroidota	Bacteroidia	Flavobacteriales	Flavobacteriaceae	Flavobacterium	NA
ASV4001	A. taylori	3.22864	4.18584e-13	4.18584e-13	d__Bacteria	Bacteroidota	Bacteroidia	Flavobacteriales	Flavobacteriaceae	Flavobacterium	NA
ASV4078	A. taylori	4.41509	1.2218e-12	1.2218e-12	d__Bacteria	Bacteroidota	Bacteroidia	Flavobacteriales	Weeksellaceae	Chryseobacterium	NA
ASV4658	A. taylori	4.12111	9.9387e-17	9.9387e-17	d__Bacteria	Bacteroidota	Bacteroidia	Cytophagales	Cyclobacteriaceae	Algoriphagus	NA
ASV5216	A. taylori	3.94252	4.68662e-11	4.68662e-11	d__Bacteria	Fusobacteriota	Fusobacteriia	Fusobacteriales	Fusobacteriaceae	Cetobacterium	uncultured_bacterium
ASV5809	A. taylori	3.50688	2.01674e-11	2.01674e-11	d__Bacteria	Cyanobacteria	Cyanobacteriia	Cyanobacteriales	Nostocaceae	Nodularia_PCC-9350	Nodularia_spumigena
ASV5879	A. taylori	3.26111	7.54161e-14	7.54161e-14	d__Bacteria	Verrucomicrobiota	Chlamydiae	Chlamydiales	Chlamydiaceae	Chlamydia	NA
ASV6887	A. taylori	3.3066	1.08447e-10	1.08447e-10	d__Bacteria	Actinobacteriota	Actinobacteria	Micrococcales	Sanguibacteraceae	Sanguibacter	NA
ASV737	A. taylori	3.03366	5.14989e-13	5.14989e-13	d__Bacteria	Proteobacteria	Alphaproteobacteria	Rhodobacterales	Rhodobacteraceae	NA	NA
ASV7849	A. taylori	4.22259	9.03981e-16	9.03981e-16	d__Bacteria	Verrucomicrobiota	Verrucomicrobiae	Chthoniobacterales	Chthoniobacteraceae	LD29	uncultured_bacterium
Table S10B. Taxonomy of fungal ASVs that are significantly enriched on each host species according to LEFSE analysis
ASV	enrich_group	ef_lda	pvalue	padj	Kingdom	Phylum	Class	Order	Family	Genus	Species
ASV1089	A. andersoni	3.26932	1.40972e-07	1.40972e-07	Fungi	Ascomycota	Sordariomycetes	Hypocreales	Hypocreales_fam_Incertae_sedis	Acremonium	Acremonium_furcatum
ASV1157	A. andersoni	3.35851	1.03302e-05	1.03302e-05	Fungi	Ascomycota	Eurotiomycetes	Eurotiales	Aspergillaceae	Penicillium	NA
ASV1158	A. andersoni	3.1288	0.000656954	0.000656954	Fungi	Ascomycota	Eurotiomycetes	Eurotiales	Aspergillaceae	Penicillium	NA
ASV1188	A. andersoni	3.12797	0.000158062	0.000158062	Fungi	Ascomycota	Eurotiomycetes	Eurotiales	Aspergillaceae	Aspergillus	Aspergillus_penicillioides
ASV1191	A. andersoni	3.05717	0.00383537	0.00383537	Fungi	Ascomycota	Eurotiomycetes	Eurotiales	Aspergillaceae	Aspergillus	Aspergillus_penicillioides
ASV1195	A. andersoni	3.66482	0.000977264	0.000977264	Fungi	Ascomycota	Eurotiomycetes	Eurotiales	Aspergillaceae	Aspergillus	Aspergillus_penicillioides
ASV1249	A. andersoni	3.30587	8.50471e-06	8.50471e-06	Fungi	Ascomycota	Leotiomycetes	Erysiphales	Erysiphaceae	Erysiphe	Erysiphe_cruciferarum
ASV1447	A. andersoni	3.98522	4.11854e-09	4.11854e-09	Fungi	Basidiomycota	Tremellomycetes	Tremellales	Bulleribasidiaceae	Vishniacozyma	NA
ASV1474	A. andersoni	3.53089	0.00360508	0.00360508	Fungi	Basidiomycota	Tremellomycetes	Tremellales	Bulleribasidiaceae	Vishniacozyma	Vishniacozyma_carnescens
ASV1584	A. andersoni	3.76086	8.79657e-07	8.79657e-07	Fungi	Basidiomycota	Tremellomycetes	Filobasidiales	Filobasidiaceae	Naganishia	Naganishia_albida
ASV1589	A. andersoni	3.89719	2.9107e-08	2.9107e-08	Fungi	Basidiomycota	Tremellomycetes	Filobasidiales	Filobasidiaceae	Naganishia	Naganishia_diffluens
ASV1615	A. andersoni	3.26865	0.00593508	0.00593508	Fungi	Basidiomycota	Microbotryomycetes	Sporidiobolales	Sporidiobolaceae	Rhodotorula	Rhodotorula_diobovata
ASV1618	A. andersoni	3.33385	2.10127e-07	2.10127e-07	Fungi	Basidiomycota	Microbotryomycetes	Sporidiobolales	Sporidiobolaceae	Rhodotorula	Rhodotorula_babjevae
ASV1622	A. andersoni	3.01245	0.00461998	0.00461998	Fungi	Basidiomycota	Microbotryomycetes	Sporidiobolales	Sporidiobolaceae	Rhodotorula	Rhodotorula_mucilaginosa
ASV1719	A. andersoni	3.61747	0.00227708	0.00227708	Fungi	Basidiomycota	Cystobasidiomycetes	Cystobasidiomycetes_ord_Incertae_sedis	Symmetrosporaceae	Symmetrospora	Symmetrospora_oryzicola
ASV1804	A. andersoni	3.54301	0.00551217	0.00551217	Fungi	Basidiomycota	Tremellomycetes	Tremellales	Bulleribasidiaceae	Hannaella	Hannaella_zeae
ASV2089	A. andersoni	3.01857	0.00923145	0.00923145	Fungi	Basidiomycota	Wallemiomycetes	Wallemiales	Wallemiaceae	Wallemia	Wallemia_tropicalis
ASV2096	A. andersoni	4.17391	0.000175948	0.000175948	Fungi	Basidiomycota	Wallemiomycetes	Wallemiales	Wallemiaceae	Wallemia	Wallemia_tropicalis
ASV299	A. andersoni	3.53896	1.23223e-07	1.23223e-07	Fungi	Ascomycota	Dothideomycetes	Pleosporales	Cucurbitariaceae	Pyrenochaetopsis	Pyrenochaetopsis_leptospora
ASV357	A. andersoni	3.25108	2.14672e-07	2.14672e-07	Fungi	Ascomycota	Dothideomycetes	Capnodiales	Cladosporiaceae	Cladosporium	Cladosporium_tenuissimum
ASV370	A. andersoni	3.16354	0.000431904	0.000431904	Fungi	Ascomycota	Dothideomycetes	Capnodiales	Cladosporiaceae	Cladosporium	Cladosporium_tenuissimum
ASV376	A. andersoni	4.08188	1.16561e-05	1.16561e-05	Fungi	Ascomycota	Dothideomycetes	Capnodiales	Cladosporiaceae	Cladosporium	Cladosporium_tenuissimum
ASV384	A. andersoni	4.07939	9.4896e-05	9.4896e-05	Fungi	Ascomycota	Dothideomycetes	Capnodiales	Cladosporiaceae	Cladosporium	unidentified
ASV386	A. andersoni	4.41213	2.77902e-11	2.77902e-11	Fungi	Ascomycota	Dothideomycetes	Capnodiales	Cladosporiaceae	Cladosporium	Cladosporium_tenuissimum
ASV388	A. andersoni	3.15483	0.000206063	0.000206063	Fungi	Ascomycota	Dothideomycetes	Capnodiales	Cladosporiaceae	Cladosporium	Cladosporium_sphaerospermum
ASV436	A. andersoni	3.37952	4.7449e-05	4.7449e-05	Fungi	Ascomycota	Dothideomycetes	Pleosporales	Didymosphaeriaceae	Paraconiothyrium	Paraconiothyrium_fungicola
ASV577	A. andersoni	3.32434	0.00595307	0.00595307	Fungi	Ascomycota	Dothideomycetes	Capnodiales	NA	NA	NA
ASV593	A. andersoni	3.47172	0.00125866	0.00125866	Fungi	Ascomycota	Dothideomycetes	Capnodiales	Teratosphaeriaceae	NA	NA
ASV603	A. andersoni	3.85635	2.32781e-09	2.32781e-09	Fungi	Ascomycota	Dothideomycetes	Capnodiales	Mycosphaerellaceae	Ramularia	Ramularia_hydrangeae-macrophyllae
ASV608	A. andersoni	3.30365	0.00125866	0.00125866	Fungi	Ascomycota	Dothideomycetes	Capnodiales	unidentified	unidentified	unidentified
ASV634	A. andersoni	3.17836	3.80476e-05	3.80476e-05	Fungi	Ascomycota	Dothideomycetes	Capnodiales	NA	NA	NA
ASV638	A. andersoni	3.35669	0.00125866	0.00125866	Fungi	Ascomycota	Dothideomycetes	Capnodiales	NA	NA	NA
ASV695	A. andersoni	3.2063	1.8547e-07	1.8547e-07	Fungi	Ascomycota	Eurotiomycetes	Chaetothyriales	Trichomeriaceae	Knufia	Knufia_karalitana
ASV738	A. andersoni	3.35292	7.6794e-11	7.6794e-11	Fungi	Ascomycota	Sordariomycetes	Hypocreales	Hypocreales_fam_Incertae_sedis	Sarocladium	Sarocladium_hominis
ASV840	A. andersoni	3.30454	0.000419679	0.000419679	Fungi	Ascomycota	Sordariomycetes	Hypocreales	Cordycipitaceae	Beauveria	NA
ASV1103	A. dumerilii	3.83978	2.85562e-09	2.85562e-09	Fungi	Ascomycota	Sordariomycetes	Glomerellales	Plectosphaerellaceae	Plectosphaerella	Plectosphaerella_cucumerina
ASV1125	A. dumerilii	3.03564	0.00267359	0.00267359	Fungi	Ascomycota	Eurotiomycetes	Eurotiales	Aspergillaceae	Penicillium	NA
ASV1219	A. dumerilii	3.68703	8.14575e-05	8.14575e-05	Fungi	Ascomycota	Eurotiomycetes	Eurotiales	Aspergillaceae	Aspergillus	Aspergillus_sydowii
ASV1228	A. dumerilii	3.63787	0.00267359	0.00267359	Fungi	Ascomycota	Eurotiomycetes	Eurotiales	Aspergillaceae	Aspergillus	Aspergillus_pseudodeflectus
ASV1455	A. dumerilii	3.44868	0.00858981	0.00858981	Fungi	Basidiomycota	Tremellomycetes	Tremellales	Bulleribasidiaceae	Vishniacozyma	Vishniacozyma_taibaiensis
ASV1521	A. dumerilii	4.71041	6.99183e-08	6.99183e-08	Fungi	Ascomycota	Saccharomycetes	Saccharomycetales	Saccharomycetales_fam_Incertae_sedis	Candida	NA
ASV1531	A. dumerilii	3.39087	5.029e-08	5.029e-08	Fungi	Ascomycota	Saccharomycetes	Saccharomycetales	Metschnikowiaceae	Kodamaea	Kodamaea_ohmeri
ASV1550	A. dumerilii	3.15666	8.14575e-05	8.14575e-05	Fungi	Ascomycota	Saccharomycetes	Saccharomycetales	Saccharomycetales_fam_Incertae_sedis	Diutina	Diutina_catenulata
ASV1552	A. dumerilii	3.51895	0.00462355	0.00462355	Fungi	Basidiomycota	Tremellomycetes	Filobasidiales	Filobasidiaceae	Filobasidium	Filobasidium_oeirense
ASV1585	A. dumerilii	3.3232	6.63374e-06	6.63374e-06	Fungi	Basidiomycota	Tremellomycetes	Filobasidiales	Filobasidiaceae	Naganishia	Naganishia_albida
ASV1803	A. dumerilii	3.36449	0.000120384	0.000120384	Fungi	Basidiomycota	Tremellomycetes	Tremellales	Bulleribasidiaceae	Hannaella	Hannaella_zeae
ASV227	A. dumerilii	4.23789	1.1654e-10	1.1654e-10	Fungi	Ascomycota	Dothideomycetes	Pleosporales	Didymellaceae	Nothophoma	Nothophoma_variabilis
ASV229	A. dumerilii	4.65713	2.06976e-08	2.06976e-08	Fungi	Ascomycota	Dothideomycetes	Pleosporales	Didymellaceae	Nothophoma	Nothophoma_variabilis
ASV244	A. dumerilii	4.3023	3.578e-09	3.578e-09	Fungi	Ascomycota	Dothideomycetes	Pleosporales	Didymellaceae	NA	NA
ASV245	A. dumerilii	3.42512	7.10485e-08	7.10485e-08	Fungi	Ascomycota	Dothideomycetes	Pleosporales	Didymellaceae	NA	NA
ASV262	A. dumerilii	4.53184	9.68576e-11	9.68576e-11	Fungi	Ascomycota	Dothideomycetes	Pleosporales	Didymellaceae	Nothophoma	Nothophoma_variabilis
ASV273	A. dumerilii	3.39775	0.000277773	0.000277773	Fungi	Ascomycota	Dothideomycetes	Pleosporales	NA	NA	NA
ASV274	A. dumerilii	3.32047	4.62521e-07	4.62521e-07	Fungi	Ascomycota	Dothideomycetes	Pleosporales	Didymellaceae	NA	NA
ASV353	A. dumerilii	3.12156	0.00906937	0.00906937	Fungi	Ascomycota	Dothideomycetes	Capnodiales	Cladosporiaceae	Cladosporium	Cladosporium_tenuissimum
ASV406	A. dumerilii	3.0849	0.00142175	0.00142175	Fungi	Ascomycota	Dothideomycetes	Capnodiales	NA	NA	NA
ASV757	A. dumerilii	3.52234	2.153e-06	2.153e-06	Fungi	Ascomycota	Sordariomycetes	Hypocreales	Nectriaceae	Fusarium	NA
ASV762	A. dumerilii	4.00304	1.17064e-06	1.17064e-06	Fungi	Ascomycota	Sordariomycetes	Hypocreales	Nectriaceae	Fusarium	unidentified
ASV774	A. dumerilii	3.66655	4.53871e-08	4.53871e-08	Fungi	Ascomycota	Sordariomycetes	Hypocreales	Nectriaceae	Fusarium	NA
ASV775	A. dumerilii	4.38388	2.26375e-08	2.26375e-08	Fungi	Ascomycota	Sordariomycetes	Hypocreales	Nectriaceae	Fusarium	NA
ASV778	A. dumerilii	3.55878	0.000803158	0.000803158	Fungi	Ascomycota	Sordariomycetes	Hypocreales	Nectriaceae	NA	NA
ASV813	A. dumerilii	3.57855	0.00267359	0.00267359	Fungi	Ascomycota	Sordariomycetes	Hypocreales	Nectriaceae	Fusarium	Fusarium_solani
ASV976	A. dumerilii	3.32142	0.000839926	0.000839926	Fungi	Ascomycota	Dothideomycetes	Pleosporales	Pleosporaceae	Alternaria	unidentified
ASV1385	A. mexicanum	3.7553	7.67561e-12	7.67561e-12	Fungi	Basidiomycota	Malasseziomycetes	Malasseziales	Malasseziaceae	Malassezia	NA
ASV1397	A. mexicanum	3.02857	5.13568e-10	5.13568e-10	Fungi	Basidiomycota	Malasseziomycetes	Malasseziales	Malasseziaceae	Malassezia	Malassezia_globosa
ASV152	A. mexicanum	3.71711	0.00108814	0.00108814	Fungi	Basidiomycota	Tremellomycetes	Trichosporonales	Trichosporonaceae	Cutaneotrichosporon	Cutaneotrichosporon_moniliiforme
ASV1542	A. mexicanum	4.13121	1.11911e-09	1.11911e-09	Fungi	Ascomycota	Saccharomycetes	Saccharomycetales	Debaryomycetaceae	Meyerozyma	NA
ASV167	A. mexicanum	4.09358	0.000147501	0.000147501	Fungi	Ascomycota	Dothideomycetes	Pleosporales	Phaeosphaeriaceae	Neosulcatispora	Neosulcatispora_strelitziae
ASV1695	A. mexicanum	3.63028	1.98248e-05	1.98248e-05	Fungi	Basidiomycota	Cystobasidiomycetes	Erythrobasidiales	Erythrobasidiaceae	Erythrobasidium	NA
ASV1952	A. mexicanum	3.82184	0.000131955	0.000131955	Fungi	Basidiomycota	Agaricomycetes	Polyporales	Meruliaceae	unidentified	unidentified
ASV1982	A. mexicanum	3.33295	0.00196832	0.00196832	Fungi	Basidiomycota	Agaricomycetes	Polyporales	Polyporaceae	Lentinus	Lentinus_arcularius
ASV1989	A. mexicanum	3.71285	0.00116891	0.00116891	Fungi	Basidiomycota	Agaricomycetes	Polyporales	Polyporaceae	Funalia	Funalia_floccosa
ASV2003	A. mexicanum	3.64149	0.00561986	0.00561986	Fungi	Basidiomycota	Agaricomycetes	NA	NA	NA	NA
ASV2071	A. mexicanum	3.23235	0.00196832	0.00196832	Fungi	Basidiomycota	Agaricostilbomycetes	Agaricostilbales	Kondoaceae	Kondoa	Kondoa_miscanthi
ASV2078	A. mexicanum	3.85632	1.29058e-06	1.29058e-06	Fungi	Basidiomycota	Agaricomycetes	Agaricales	Tricholomataceae	Baeospora	Baeospora_myosura
ASV232	A. mexicanum	3.57277	0.00872049	0.00872049	Fungi	Ascomycota	Dothideomycetes	Pleosporales	Didymellaceae	unidentified	unidentified
ASV235	A. mexicanum	3.9521	0.000291746	0.000291746	Fungi	Ascomycota	Dothideomycetes	Pleosporales	Didymellaceae	Peyronellaea	Peyronellaea_eucalypti
ASV300	A. mexicanum	3.09461	0.00850818	0.00850818	Fungi	Basidiomycota	Tremellomycetes	Cystofilobasidiales	Cystofilobasidiaceae	Cystofilobasidium	Cystofilobasidium_macerans
ASV359	A. mexicanum	4.87945	6.64731e-06	6.64731e-06	Fungi	Ascomycota	Dothideomycetes	Capnodiales	Cladosporiaceae	Cladosporium	Cladosporium_tenuissimum
ASV372	A. mexicanum	4.37171	9.85595e-06	9.85595e-06	Fungi	Ascomycota	Dothideomycetes	Capnodiales	Mycosphaerellaceae	Mycosphaerella	Mycosphaerella_tassiana
ASV377	A. mexicanum	3.85001	0.00191289	0.00191289	Fungi	Ascomycota	Dothideomycetes	Capnodiales	Cladosporiaceae	Cladosporium	NA
ASV710	A. mexicanum	3.17922	0.00147202	0.00147202	Fungi	Ascomycota	Eurotiomycetes	Chaetothyriales	Chaetothyriales_fam_Incertae_sedis	Strelitziana	NA
ASV1129	A. taylori	4.78533	0.00135746	0.00135746	Fungi	Ascomycota	Eurotiomycetes	Eurotiales	Aspergillaceae	Penicillium	Penicillium_citrinum
ASV1144	A. taylori	4.22456	5.8665e-08	5.8665e-08	Fungi	Ascomycota	Eurotiomycetes	Eurotiales	Aspergillaceae	Penicillium	Penicillium_aurantiogriseum
ASV2091	A. taylori	3.99262	0.00782512	0.00782512	Fungi	Basidiomycota	Wallemiomycetes	Wallemiales	Wallemiaceae	Wallemia	Wallemia_tropicalis
ASV341	A. taylori	4.40184	0.000665634	0.000665634	Fungi	Ascomycota	Dothideomycetes	Capnodiales	Cladosporiaceae	Cladosporium	Cladosporium_tenuissimum
ASV322	A. taylori	4.44356	0.000671	0.000671	Ascomycota	Dothideomycetes	Capnodiales	Cladosporiaceae	Cladosporium	Cladosporium_tenuissimum
